# Supplementary material for: Population wide testing pooling strategy for SARS-CoV-2 detection using saliva
Source: PLoS One. 2022 Jan 28;17(1):e0263033. doi: 10.1371/journal.pone.0263033 (PMC8797214; doi:10.1371/journal.pone.0263033)
Supplement: S1 Table — (XLSX) [file pone.0263033.s001.xlsx]

## Sheet: Pool_tests_paper
Sex	Nationality	Country of Birth	Country of Residence	Sample	Age @ collection	Technique	Result	Agent
Female	Brazil	Brazil	Portugal	Saliva	12	RT PCR, Real Time Polymerase Chain Reaction	Negative	SARS-CoV2
Female	Colombia	Colombia	Portugal	Saliva	22	RT PCR, Real Time Polymerase Chain Reaction	Negative	SARS-CoV2
Female	Colombia	Colômbia	Portugal	Saliva	22	RT PCR, Real Time Polymerase Chain Reaction	Negative	SARS-CoV2
Female	Colombia	Colômbia	Portugal	Saliva	22	RT PCR, Real Time Polymerase Chain Reaction	Negative	SARS-CoV2
Female	Colombia	Colômbia	Portugal	Saliva	22	RT PCR, Real Time Polymerase Chain Reaction	Negative	SARS-CoV2
Female	Portugal	Alemanha	Portugal	Saliva	19	RT PCR, Real Time Polymerase Chain Reaction	Negative	SARS-CoV2
Female	Portugal	Alemanha	Portugal	Saliva	19	RT PCR, Real Time Polymerase Chain Reaction	Negative	SARS-CoV2
Female	Portugal	Alemanha	Portugal	Saliva	19	RT PCR, Real Time Polymerase Chain Reaction	Negative	SARS-CoV2
Female	Portugal	Alemanha	Portugal	Saliva	19	RT PCR, Real Time Polymerase Chain Reaction	Negative	SARS-CoV2
Female	Portugal	Angola	Portugal	Saliva	62	RT PCR, Real Time Polymerase Chain Reaction	Negative	SARS-CoV2
Female	Portugal	Angola	Portugal	Saliva	22	RT PCR, Real Time Polymerase Chain Reaction	Negative	SARS-CoV2
Female	Portugal	Angola	Portugal	Saliva	46	RT PCR, Real Time Polymerase Chain Reaction	Negative	SARS-CoV2
Female	Portugal	Angola	Portugal	Saliva	22	RT PCR, Real Time Polymerase Chain Reaction	Negative	SARS-CoV2
Female	Portugal	Angola	Portugal	Saliva	46	RT PCR, Real Time Polymerase Chain Reaction	Negative	SARS-CoV2
Female	Portugal	Angola	Portugal	Saliva	22	RT PCR, Real Time Polymerase Chain Reaction	Negative	SARS-CoV2
Female	Portugal	França	Portugal	Saliva	10	RT PCR, Real Time Polymerase Chain Reaction	Negative	SARS-CoV2
Female	Portugal	França	Portugal	Saliva	16	RT PCR, Real Time Polymerase Chain Reaction	Negative	SARS-CoV2
Female	Portugal	França	Portugal	Saliva	18	RT PCR, Real Time Polymerase Chain Reaction	Negative	SARS-CoV2
Female	Portugal	França	Portugal	Saliva	18	RT PCR, Real Time Polymerase Chain Reaction	Negative	SARS-CoV2
Female	Portugal	França	Portugal	Saliva	10	RT PCR, Real Time Polymerase Chain Reaction	Negative	SARS-CoV2
Female	Portugal	França	Portugal	Saliva	18	RT PCR, Real Time Polymerase Chain Reaction	Negative	SARS-CoV2
Female	Portugal	França	Portugal	Saliva	18	RT PCR, Real Time Polymerase Chain Reaction	Negative	SARS-CoV2
Female	Portugal	Portugal	Portugal	Saliva	10	RT PCR, Real Time Polymerase Chain Reaction	Negative	SARS-CoV2
Female	Portugal	Portugal	Portugal	Saliva	48	RT PCR, Real Time Polymerase Chain Reaction	Negative	SARS-CoV2
Female	Portugal	Portugal	Portugal	Saliva	9	RT PCR, Real Time Polymerase Chain Reaction	Negative	SARS-CoV2
Female	Portugal	Portugal	Portugal	Saliva	11	RT PCR, Real Time Polymerase Chain Reaction	Negative	SARS-CoV2
Female	Portugal	Portugal	Portugal	Saliva	12	RT PCR, Real Time Polymerase Chain Reaction	Negative	SARS-CoV2
Female	Portugal	Portugal	Portugal	Saliva	12	RT PCR, Real Time Polymerase Chain Reaction	Negative	SARS-CoV2
Female	Portugal	Portugal	Portugal	Saliva	6	RT PCR, Real Time Polymerase Chain Reaction	Negative	SARS-CoV2
Female	Portugal	Portugal	Portugal	Saliva	11	RT PCR, Real Time Polymerase Chain Reaction	Negative	SARS-CoV2
Female	Portugal	Portugal	Portugal	Saliva	13	RT PCR, Real Time Polymerase Chain Reaction	Negative	SARS-CoV2
Female	Portugal	Portugal	Portugal	Saliva	7	RT PCR, Real Time Polymerase Chain Reaction	Negative	SARS-CoV2
Female	Portugal	Portugal	Portugal	Saliva	40	RT PCR, Real Time Polymerase Chain Reaction	Negative	SARS-CoV2
Female	Portugal	Portugal	Portugal	Saliva	10	RT PCR, Real Time Polymerase Chain Reaction	Negative	SARS-CoV2
Female	Portugal	Portugal	Portugal	Saliva	11	RT PCR, Real Time Polymerase Chain Reaction	Negative	SARS-CoV2
Female	Portugal	Portugal	Portugal	Saliva	13	RT PCR, Real Time Polymerase Chain Reaction	Negative	SARS-CoV2
Female	Portugal	Portugal	Portugal	Saliva	13	RT PCR, Real Time Polymerase Chain Reaction	Negative	SARS-CoV2
Female	Portugal	Portugal	Portugal	Saliva	7	RT PCR, Real Time Polymerase Chain Reaction	Negative	SARS-CoV2
Female	Portugal	Portugal	Portugal	Saliva	6	RT PCR, Real Time Polymerase Chain Reaction	Negative	SARS-CoV2
Female	Portugal	Portugal	Portugal	Saliva	11	RT PCR, Real Time Polymerase Chain Reaction	Negative	SARS-CoV2
Female	Portugal	Portugal	Portugal	Saliva	9	RT PCR, Real Time Polymerase Chain Reaction	Negative	SARS-CoV2
Female	Portugal	Portugal	Portugal	Saliva	12	RT PCR, Real Time Polymerase Chain Reaction	Negative	SARS-CoV2
Female	Portugal	Portugal	Portugal	Saliva	11	RT PCR, Real Time Polymerase Chain Reaction	Negative	SARS-CoV2
Female	Portugal	Portugal	Portugal	Saliva	28	RT PCR, Real Time Polymerase Chain Reaction	Negative	SARS-CoV2
Female	Portugal	Portugal	Portugal	Saliva	26	RT PCR, Real Time Polymerase Chain Reaction	Negative	SARS-CoV2
Female	Portugal	Portugal	Portugal	Saliva	11	RT PCR, Real Time Polymerase Chain Reaction	Negative	SARS-CoV2
Female	Portugal	Portugal	Portugal	Saliva	12	RT PCR, Real Time Polymerase Chain Reaction	Negative	SARS-CoV2
Female	Portugal	Portugal	Portugal	Saliva	8	RT PCR, Real Time Polymerase Chain Reaction	Negative	SARS-CoV2
Female	Portugal	Portugal	Portugal	Saliva	26	RT PCR, Real Time Polymerase Chain Reaction	Negative	SARS-CoV2
Female	Portugal	Portugal	Portugal	Saliva	11	RT PCR, Real Time Polymerase Chain Reaction	Negative	SARS-CoV2
Female	Portugal	Portugal	Portugal	Saliva	8	RT PCR, Real Time Polymerase Chain Reaction	Negative	SARS-CoV2
Female	Portugal	Portugal	Portugal	Saliva	9	RT PCR, Real Time Polymerase Chain Reaction	Negative	SARS-CoV2
Female	Portugal	Portugal	Portugal	Saliva	28	RT PCR, Real Time Polymerase Chain Reaction	Negative	SARS-CoV2
Female	Portugal	Portugal	Portugal	Saliva	9	RT PCR, Real Time Polymerase Chain Reaction	Negative	SARS-CoV2
Female	Portugal	Portugal	Portugal	Saliva	12	RT PCR, Real Time Polymerase Chain Reaction	Negative	SARS-CoV2
Female	Portugal	Portugal	Portugal	Saliva	8	RT PCR, Real Time Polymerase Chain Reaction	Negative	SARS-CoV2
Female	Portugal	Portugal	Portugal	Saliva	11	RT PCR, Real Time Polymerase Chain Reaction	Negative	SARS-CoV2
Female	Portugal	Portugal	Portugal	Saliva	15	RT PCR, Real Time Polymerase Chain Reaction	Negative	SARS-CoV2
Female	Portugal	Portugal	Portugal	Saliva	15	RT PCR, Real Time Polymerase Chain Reaction	Negative	SARS-CoV2
Female	Portugal	Portugal	Portugal	Saliva	37	RT PCR, Real Time Polymerase Chain Reaction	Negative	SARS-CoV2
Female	Portugal	Portugal	Portugal	Saliva	16	RT PCR, Real Time Polymerase Chain Reaction	Negative	SARS-CoV2
Female	Portugal	Portugal	Portugal	Saliva	17	RT PCR, Real Time Polymerase Chain Reaction	Negative	SARS-CoV2
Female	Portugal	Portugal	Portugal	Saliva	15	RT PCR, Real Time Polymerase Chain Reaction	Negative	SARS-CoV2
Female	Portugal	Portugal	Portugal	Saliva	15	RT PCR, Real Time Polymerase Chain Reaction	Negative	SARS-CoV2
Female	Portugal	Portugal	Portugal	Saliva	10	RT PCR, Real Time Polymerase Chain Reaction	Negative	SARS-CoV2
Female	Portugal	Portugal	Portugal	Saliva	12	RT PCR, Real Time Polymerase Chain Reaction	Negative	SARS-CoV2
Female	Portugal	Portugal	Portugal	Saliva	15	RT PCR, Real Time Polymerase Chain Reaction	Negative	SARS-CoV2
Female	Portugal	Portugal	Portugal	Saliva	12	RT PCR, Real Time Polymerase Chain Reaction	Negative	SARS-CoV2
Female	Portugal	Portugal	Portugal	Saliva	10	RT PCR, Real Time Polymerase Chain Reaction	Negative	SARS-CoV2
Female	Portugal	Portugal	Portugal	Saliva	9	RT PCR, Real Time Polymerase Chain Reaction	Negative	SARS-CoV2
Female	Portugal	Portugal	Portugal	Saliva	9	RT PCR, Real Time Polymerase Chain Reaction	Negative	SARS-CoV2
Female	Portugal	Portugal	Portugal	Saliva	10	RT PCR, Real Time Polymerase Chain Reaction	Negative	SARS-CoV2
Female	Portugal	Portugal	Portugal	Saliva	14	RT PCR, Real Time Polymerase Chain Reaction	Negative	SARS-CoV2
Female	Portugal	Portugal	Portugal	Saliva	14	RT PCR, Real Time Polymerase Chain Reaction	Negative	SARS-CoV2
Female	Portugal	Portugal	Portugal	Saliva	5	RT PCR, Real Time Polymerase Chain Reaction	Negative	SARS-CoV2
Female	Portugal	Portugal	Portugal	Saliva	16	RT PCR, Real Time Polymerase Chain Reaction	Negative	SARS-CoV2
Female	Portugal	Portugal	Portugal	Saliva	16	RT PCR, Real Time Polymerase Chain Reaction	Negative	SARS-CoV2
Female	Portugal	Portugal	Portugal	Saliva	15	RT PCR, Real Time Polymerase Chain Reaction	Negative	SARS-CoV2
Female	Portugal	Portugal	Portugal	Saliva	6	RT PCR, Real Time Polymerase Chain Reaction	Negative	SARS-CoV2
Female	Portugal	Portugal	Portugal	Saliva	4	RT PCR, Real Time Polymerase Chain Reaction	Negative	SARS-CoV2
Female	Portugal	Portugal	Portugal	Saliva	4	RT PCR, Real Time Polymerase Chain Reaction	Negative	SARS-CoV2
Female	Portugal	Portugal	Portugal	Saliva	5	RT PCR, Real Time Polymerase Chain Reaction	Negative	SARS-CoV2
Female	Portugal	Portugal	Portugal	Saliva	6	RT PCR, Real Time Polymerase Chain Reaction	Negative	SARS-CoV2
Female	Portugal	Portugal	Portugal	Saliva	28	RT PCR, Real Time Polymerase Chain Reaction	Negative	SARS-CoV2
Female	Portugal	Portugal	Portugal	Saliva	12	RT PCR, Real Time Polymerase Chain Reaction	Negative	SARS-CoV2
Female	Portugal	Portugal	Portugal	Saliva	12	RT PCR, Real Time Polymerase Chain Reaction	Negative	SARS-CoV2
Female	Portugal	Portugal	Portugal	Saliva	8	RT PCR, Real Time Polymerase Chain Reaction	Negative	SARS-CoV2
Female	Portugal	Portugal	Portugal	Saliva	11	RT PCR, Real Time Polymerase Chain Reaction	Negative	SARS-CoV2
Female	Portugal	Portugal	Portugal	Saliva	9	RT PCR, Real Time Polymerase Chain Reaction	Negative	SARS-CoV2
Female	Portugal	Portugal	Portugal	Saliva	11	RT PCR, Real Time Polymerase Chain Reaction	Negative	SARS-CoV2
Female	Portugal	Portugal	Portugal	Saliva	26	RT PCR, Real Time Polymerase Chain Reaction	Negative	SARS-CoV2
Female	Portugal	Portugal	Portugal	Saliva	28	RT PCR, Real Time Polymerase Chain Reaction	Negative	SARS-CoV2
Female	Portugal	Portugal	Portugal	Saliva	12	RT PCR, Real Time Polymerase Chain Reaction	Negative	SARS-CoV2
Female	Portugal	Portugal	Portugal	Saliva	22	RT PCR, Real Time Polymerase Chain Reaction	Negative	SARS-CoV2
Female	Portugal	Portugal	Portugal	Saliva	24	RT PCR, Real Time Polymerase Chain Reaction	Negative	SARS-CoV2
Female	Portugal	Portugal	Portugal	Saliva	25	RT PCR, Real Time Polymerase Chain Reaction	Negative	SARS-CoV2
Female	Portugal	Portugal	Portugal	Saliva	21	RT PCR, Real Time Polymerase Chain Reaction	Negative	SARS-CoV2
Female	Portugal	Portugal	Portugal	Saliva	25	RT PCR, Real Time Polymerase Chain Reaction	Negative	SARS-CoV2
Female	Portugal	Portugal	Portugal	Saliva	22	RT PCR, Real Time Polymerase Chain Reaction	Negative	SARS-CoV2
Female	Portugal	Portugal	Portugal	Saliva	24	RT PCR, Real Time Polymerase Chain Reaction	Negative	SARS-CoV2
Female	Portugal	Portugal	Portugal	Saliva	21	RT PCR, Real Time Polymerase Chain Reaction	Negative	SARS-CoV2
Female	Portugal	Portugal	Portugal	Saliva	22	RT PCR, Real Time Polymerase Chain Reaction	Negative	SARS-CoV2
Female	Portugal	Portugal	Portugal	Saliva	24	RT PCR, Real Time Polymerase Chain Reaction	Negative	SARS-CoV2
Female	Portugal	Portugal	Portugal	Saliva	24	RT PCR, Real Time Polymerase Chain Reaction	Negative	SARS-CoV2
Female	Portugal	Portugal	Portugal	Saliva	24	RT PCR, Real Time Polymerase Chain Reaction	Negative	SARS-CoV2
Female	Portugal	Portugal	Portugal	Saliva	23	RT PCR, Real Time Polymerase Chain Reaction	Negative	SARS-CoV2
Female	Portugal	Portugal	Portugal	Saliva	24	RT PCR, Real Time Polymerase Chain Reaction	Negative	SARS-CoV2
Female	Portugal	Portugal	Portugal	Saliva	13	RT PCR, Real Time Polymerase Chain Reaction	Negative	SARS-CoV2
Female	Portugal	Portugal	Portugal	Saliva	44	RT PCR, Real Time Polymerase Chain Reaction	Negative	SARS-CoV2
Female	Portugal	Portugal	Portugal	Saliva	21	RT PCR, Real Time Polymerase Chain Reaction	Negative	SARS-CoV2
Female	Portugal	Portugal	Portugal	Saliva	23	RT PCR, Real Time Polymerase Chain Reaction	Negative	SARS-CoV2
Female	Portugal	Portugal	Portugal	Saliva	24	RT PCR, Real Time Polymerase Chain Reaction	Negative	SARS-CoV2
Female	Portugal	Portugal	Portugal	Saliva	24	RT PCR, Real Time Polymerase Chain Reaction	Negative	SARS-CoV2
Female	Portugal	Portugal	Portugal	Saliva	39	RT PCR, Real Time Polymerase Chain Reaction	Negative	SARS-CoV2
Female	Portugal	Portugal	Portugal	Saliva	23	RT PCR, Real Time Polymerase Chain Reaction	Negative	SARS-CoV2
Female	Portugal	Portugal	Portugal	Saliva	24	RT PCR, Real Time Polymerase Chain Reaction	Negative	SARS-CoV2
Female	Portugal	Reino Unido	Portugal	Saliva	8	RT PCR, Real Time Polymerase Chain Reaction	Negative	SARS-CoV2
Female	Portugal	Reino Unido	Portugal	Saliva	15	RT PCR, Real Time Polymerase Chain Reaction	Negative	SARS-CoV2
Female	Portugal	Reino Unido	Portugal	Saliva	8	RT PCR, Real Time Polymerase Chain Reaction	Negative	SARS-CoV2
Female	Portugal	Venezuela	Portugal	Saliva	33	RT PCR, Real Time Polymerase Chain Reaction	Negative	SARS-CoV2
Female	Portugal	Venezuela	Portugal	Saliva	33	RT PCR, Real Time Polymerase Chain Reaction	Negative	SARS-CoV2
Female	Portugal	Venezuela	Portugal	Saliva	33	RT PCR, Real Time Polymerase Chain Reaction	Negative	SARS-CoV2
Female	Portugal	Venezuela	Portugal	Saliva	33	RT PCR, Real Time Polymerase Chain Reaction	Negative	SARS-CoV2
Female	Portugal	Venezuela	Portugal	Saliva	33	RT PCR, Real Time Polymerase Chain Reaction	Negative	SARS-CoV2
Female	Portugal	Venezuela	Portugal	Saliva	33	RT PCR, Real Time Polymerase Chain Reaction	Negative	SARS-CoV2
Female	Portugal	Portugal	Portugal	Saliva	12	RT PCR, Real Time Polymerase Chain Reaction	Negative	SARS-CoV2
Female	Portugal	Portugal	Portugal	Saliva	12	RT PCR, Real Time Polymerase Chain Reaction	Negative	SARS-CoV2
Female	Portugal	Portugal	Portugal	Saliva	11	RT PCR, Real Time Polymerase Chain Reaction	Negative	SARS-CoV2
Female	Portugal	Portugal	Portugal	Saliva	7	RT PCR, Real Time Polymerase Chain Reaction	Negative	SARS-CoV2
Female	Portugal	Portugal	Portugal	Saliva	12	RT PCR, Real Time Polymerase Chain Reaction	Negative	SARS-CoV2
Female	Portugal	Portugal	Portugal	Saliva	10	RT PCR, Real Time Polymerase Chain Reaction	Negative	SARS-CoV2
Female	Portugal	Portugal	Portugal	Saliva	10	RT PCR, Real Time Polymerase Chain Reaction	Negative	SARS-CoV2
Female	Portugal	Portugal	Portugal	Saliva	9	RT PCR, Real Time Polymerase Chain Reaction	Negative	SARS-CoV2
Female	Portugal	Portugal	Portugal	Saliva	8	RT PCR, Real Time Polymerase Chain Reaction	Negative	SARS-CoV2
Female	Portugal	Portugal	Portugal	Saliva	8	RT PCR, Real Time Polymerase Chain Reaction	Negative	SARS-CoV2
Female	Portugal	Portugal	Portugal	Saliva	18	RT PCR, Real Time Polymerase Chain Reaction	Negative	SARS-CoV2
Female	Portugal	Portugal	Portugal	Saliva	10	RT PCR, Real Time Polymerase Chain Reaction	Negative	SARS-CoV2
Female	Portugal	Portugal	Portugal	Saliva	13	RT PCR, Real Time Polymerase Chain Reaction	Negative	SARS-CoV2
Female	Portugal	Portugal	Portugal	Saliva	13	RT PCR, Real Time Polymerase Chain Reaction	Negative	SARS-CoV2
Female	Portugal	Portugal	Portugal	Saliva	11	RT PCR, Real Time Polymerase Chain Reaction	Negative	SARS-CoV2
Female	Portugal	Portugal	Portugal	Saliva	12	RT PCR, Real Time Polymerase Chain Reaction	Negative	SARS-CoV2
Female	Portugal	Portugal	Portugal	Saliva	11	RT PCR, Real Time Polymerase Chain Reaction	Negative	SARS-CoV2
Female	Portugal	Portugal	Portugal	Saliva	9	RT PCR, Real Time Polymerase Chain Reaction	Negative	SARS-CoV2
Female	Portugal	Portugal	Portugal	Saliva	8	RT PCR, Real Time Polymerase Chain Reaction	Negative	SARS-CoV2
Female	Portugal	Portugal	Portugal	Saliva	18	RT PCR, Real Time Polymerase Chain Reaction	Negative	SARS-CoV2
Female	Portugal	Portugal	Portugal	Saliva	9	RT PCR, Real Time Polymerase Chain Reaction	Negative	SARS-CoV2
Female	Portugal	Portugal	Portugal	Saliva	9	RT PCR, Real Time Polymerase Chain Reaction	Negative	SARS-CoV2
Female	Portugal	Portugal	Portugal	Saliva	17	RT PCR, Real Time Polymerase Chain Reaction	Negative	SARS-CoV2
Female	Portugal	Portugal	Portugal	Saliva	9	RT PCR, Real Time Polymerase Chain Reaction	Negative	SARS-CoV2
Female	Portugal	Portugal	Portugal	Saliva	12	RT PCR, Real Time Polymerase Chain Reaction	Negative	SARS-CoV2
Female	Portugal	Portugal	Portugal	Saliva	9	RT PCR, Real Time Polymerase Chain Reaction	Negative	SARS-CoV2
Female	Portugal	Portugal	Portugal	Saliva	8	RT PCR, Real Time Polymerase Chain Reaction	Negative	SARS-CoV2
Female	Portugal	Portugal	Portugal	Saliva	11	RT PCR, Real Time Polymerase Chain Reaction	Negative	SARS-CoV2
Female	Portugal	Portugal	Portugal	Saliva	18	RT PCR, Real Time Polymerase Chain Reaction	Negative	SARS-CoV2
Female	Portugal	Portugal	Portugal	Saliva	11	RT PCR, Real Time Polymerase Chain Reaction	Negative	SARS-CoV2
Female	Portugal	Portugal	Portugal	Saliva	17	RT PCR, Real Time Polymerase Chain Reaction	Negative	SARS-CoV2
Female	Portugal	Portugal	Portugal	Saliva	9	RT PCR, Real Time Polymerase Chain Reaction	Negative	SARS-CoV2
Female	Portugal	Portugal	Portugal	Saliva	11	RT PCR, Real Time Polymerase Chain Reaction	Negative	SARS-CoV2
Female	Portugal	Portugal	Portugal	Saliva	12	RT PCR, Real Time Polymerase Chain Reaction	Negative	SARS-CoV2
Female	Portugal	Portugal	Portugal	Saliva	8	RT PCR, Real Time Polymerase Chain Reaction	Negative	SARS-CoV2
Female	Portugal	Portugal	Portugal	Saliva	8	RT PCR, Real Time Polymerase Chain Reaction	Negative	SARS-CoV2
Female	Portugal	Portugal	Portugal	Saliva	8	RT PCR, Real Time Polymerase Chain Reaction	Negative	SARS-CoV2
Female	Portugal	Portugal	Portugal	Saliva	12	RT PCR, Real Time Polymerase Chain Reaction	Negative	SARS-CoV2
Female	Portugal	Portugal	Portugal	Saliva	9	RT PCR, Real Time Polymerase Chain Reaction	Negative	SARS-CoV2
Female	Portugal	Portugal	Portugal	Saliva	8	RT PCR, Real Time Polymerase Chain Reaction	Negative	SARS-CoV2
Female	Portugal	Portugal	Portugal	Saliva	14	RT PCR, Real Time Polymerase Chain Reaction	Negative	SARS-CoV2
Female	Portugal	Portugal	Portugal	Saliva	15	RT PCR, Real Time Polymerase Chain Reaction	Negative	SARS-CoV2
Female	Portugal	Portugal	Portugal	Saliva	16	RT PCR, Real Time Polymerase Chain Reaction	Negative	SARS-CoV2
Female	Portugal	Portugal	Portugal	Saliva	16	RT PCR, Real Time Polymerase Chain Reaction	Negative	SARS-CoV2
Female	Portugal	Portugal	Portugal	Saliva	15	RT PCR, Real Time Polymerase Chain Reaction	Negative	SARS-CoV2
Female	Portugal	Portugal	Portugal	Saliva	13	RT PCR, Real Time Polymerase Chain Reaction	Negative	SARS-CoV2
Female	Portugal	Portugal	Portugal	Saliva	14	RT PCR, Real Time Polymerase Chain Reaction	Negative	SARS-CoV2
Female	Portugal	Portugal	Portugal	Saliva	11	RT PCR, Real Time Polymerase Chain Reaction	Negative	SARS-CoV2
Female	Portugal	Portugal	Portugal	Saliva	13	RT PCR, Real Time Polymerase Chain Reaction	Negative	SARS-CoV2
Female	Portugal	Portugal	Portugal	Saliva	9	RT PCR, Real Time Polymerase Chain Reaction	Negative	SARS-CoV2
Female	Portugal	Portugal	Portugal	Saliva	10	RT PCR, Real Time Polymerase Chain Reaction	Negative	SARS-CoV2
Female	Portugal	Portugal	Portugal	Saliva	11	RT PCR, Real Time Polymerase Chain Reaction	Negative	SARS-CoV2
Female	Portugal	Portugal	Portugal	Saliva	14	RT PCR, Real Time Polymerase Chain Reaction	Negative	SARS-CoV2
Female	Portugal	Portugal	Portugal	Saliva	13	RT PCR, Real Time Polymerase Chain Reaction	Negative	SARS-CoV2
Female	Portugal	Portugal	Portugal	Saliva	13	RT PCR, Real Time Polymerase Chain Reaction	Negative	SARS-CoV2
Female	Portugal	Portugal	Portugal	Saliva	13	RT PCR, Real Time Polymerase Chain Reaction	Negative	SARS-CoV2
Female	Portugal	Portugal	Portugal	Saliva	13	RT PCR, Real Time Polymerase Chain Reaction	Negative	SARS-CoV2
Female	Portugal	Portugal	Portugal	Saliva	10	RT PCR, Real Time Polymerase Chain Reaction	Negative	SARS-CoV2
Female	Portugal	Portugal	Portugal	Saliva	11	RT PCR, Real Time Polymerase Chain Reaction	Negative	SARS-CoV2
Female	Portugal	Portugal	Portugal	Saliva	10	RT PCR, Real Time Polymerase Chain Reaction	Negative	SARS-CoV2
Female	Portugal	Portugal	Portugal	Saliva	8	RT PCR, Real Time Polymerase Chain Reaction	Negative	SARS-CoV2
Female	Portugal	Portugal	Portugal	Saliva	12	RT PCR, Real Time Polymerase Chain Reaction	Negative	SARS-CoV2
Female	Portugal	Portugal	Portugal	Saliva	13	RT PCR, Real Time Polymerase Chain Reaction	Negative	SARS-CoV2
Female	Portugal	Portugal	Portugal	Saliva	18	RT PCR, Real Time Polymerase Chain Reaction	Negative	SARS-CoV2
Female	Portugal	Portugal	Portugal	Saliva	40	RT PCR, Real Time Polymerase Chain Reaction	Negative	SARS-CoV2
Female	Portugal	Portugal	Portugal	Saliva	8	RT PCR, Real Time Polymerase Chain Reaction	Negative	SARS-CoV2
Female	Portugal	Portugal	Portugal	Saliva	9	RT PCR, Real Time Polymerase Chain Reaction	Negative	SARS-CoV2
Female	Portugal	Portugal	Portugal	Saliva	8	RT PCR, Real Time Polymerase Chain Reaction	Negative	SARS-CoV2
Female	Portugal	Portugal	Portugal	Saliva	8	RT PCR, Real Time Polymerase Chain Reaction	Negative	SARS-CoV2
Female	Portugal	Portugal	Portugal	Saliva	8	RT PCR, Real Time Polymerase Chain Reaction	Negative	SARS-CoV2
Female	Portugal	Portugal	Portugal	Saliva	8	RT PCR, Real Time Polymerase Chain Reaction	Negative	SARS-CoV2
Female	Portugal	Portugal	Portugal	Saliva	8	RT PCR, Real Time Polymerase Chain Reaction	Negative	SARS-CoV2
Female	Portugal	Portugal	Portugal	Saliva	11	RT PCR, Real Time Polymerase Chain Reaction	Negative	SARS-CoV2
Female	Portugal	Portugal	Portugal	Saliva	8	RT PCR, Real Time Polymerase Chain Reaction	Negative	SARS-CoV2
Female	Portugal	Portugal	Portugal	Saliva	11	RT PCR, Real Time Polymerase Chain Reaction	Negative	SARS-CoV2
Female	Portugal	Portugal	Portugal	Saliva	51	RT PCR, Real Time Polymerase Chain Reaction	Negative	SARS-CoV2
Female	Portugal	Portugal	Portugal	Saliva	39	RT PCR, Real Time Polymerase Chain Reaction	Negative	SARS-CoV2
Female	Portugal	Portugal	Portugal	Saliva	39	RT PCR, Real Time Polymerase Chain Reaction	Negative	SARS-CoV2
Female	Portugal	Portugal	Portugal	Saliva	51	RT PCR, Real Time Polymerase Chain Reaction	Negative	SARS-CoV2
Female	Portugal	Portugal	Portugal	Saliva	39	RT PCR, Real Time Polymerase Chain Reaction	Negative	SARS-CoV2
Female	Portugal	Portugal	Portugal	Saliva	25	RT PCR, Real Time Polymerase Chain Reaction	Negative	SARS-CoV2
Female	Portugal	Portugal	Portugal	Saliva	25	RT PCR, Real Time Polymerase Chain Reaction	Negative	SARS-CoV2
Female	Portugal	Portugal	Portugal	Saliva	40	RT PCR, Real Time Polymerase Chain Reaction	Negative	SARS-CoV2
Female	Portugal	Portugal	Portugal	Saliva	51	RT PCR, Real Time Polymerase Chain Reaction	Negative	SARS-CoV2
Female	Portugal	Portugal	Portugal	Saliva	52	RT PCR, Real Time Polymerase Chain Reaction	Negative	SARS-CoV2
Female	Portugal	Portugal	Portugal	Saliva	40	RT PCR, Real Time Polymerase Chain Reaction	Negative	SARS-CoV2
Female	Portugal	Portugal	Portugal	Saliva	25	RT PCR, Real Time Polymerase Chain Reaction	Negative	SARS-CoV2
Female	Portugal	Portugal	Portugal	Saliva	19	RT PCR, Real Time Polymerase Chain Reaction	Negative	SARS-CoV2
Female	Portugal	Portugal	Portugal	Saliva	22	RT PCR, Real Time Polymerase Chain Reaction	Negative	SARS-CoV2
Female	Portugal	Portugal	Portugal	Saliva	22	RT PCR, Real Time Polymerase Chain Reaction	Negative	SARS-CoV2
Female	Portugal	Portugal	Portugal	Saliva	22	RT PCR, Real Time Polymerase Chain Reaction	Negative	SARS-CoV2
Male	Angola	Angola	Portugal	Saliva	16	RT PCR, Real Time Polymerase Chain Reaction	Negative	SARS-CoV2
Male	Angola	Angola	Portugal	Saliva	11	RT PCR, Real Time Polymerase Chain Reaction	Negative	SARS-CoV2
Male	Brazil	Brazil	Portugal	Saliva	16	RT PCR, Real Time Polymerase Chain Reaction	Negative	SARS-CoV2
Male	Brazil	Brazil	Portugal	Saliva	17	RT PCR, Real Time Polymerase Chain Reaction	Negative	SARS-CoV2
Male	Brazil	Brazil	Portugal	Saliva	17	RT PCR, Real Time Polymerase Chain Reaction	Negative	SARS-CoV2
Male	Brazil	Brazil	Portugal	Saliva	13	RT PCR, Real Time Polymerase Chain Reaction	Negative	SARS-CoV2
Male	Brazil	Brazil	Portugal	Saliva	12	RT PCR, Real Time Polymerase Chain Reaction	Negative	SARS-CoV2
Male	Brazil	Brazil	Portugal	Saliva	12	RT PCR, Real Time Polymerase Chain Reaction	Negative	SARS-CoV2
Male	Brazil	Brazil	Portugal	Saliva	8	RT PCR, Real Time Polymerase Chain Reaction	Negative	SARS-CoV2
Male	Brazil	Portugal	Portugal	Saliva	4	RT PCR, Real Time Polymerase Chain Reaction	Negative	SARS-CoV2
Male	Brazil	Portugal	Portugal	Saliva	4	RT PCR, Real Time Polymerase Chain Reaction	Negative	SARS-CoV2
Male	Portugal	Alemanha	Portugal	Saliva	27	RT PCR, Real Time Polymerase Chain Reaction	Negative	SARS-CoV2
Male	Portugal	Alemanha	Portugal	Saliva	13	RT PCR, Real Time Polymerase Chain Reaction	Negative	SARS-CoV2
Male	Portugal	Alemanha	Portugal	Saliva	40	RT PCR, Real Time Polymerase Chain Reaction	Negative	SARS-CoV2
Male	Portugal	Alemanha	Portugal	Saliva	40	RT PCR, Real Time Polymerase Chain Reaction	Negative	SARS-CoV2
Male	Portugal	Alemanha	Portugal	Saliva	40	RT PCR, Real Time Polymerase Chain Reaction	Negative	SARS-CoV2
Male	Portugal	Alemanha	Portugal	Saliva	11	RT PCR, Real Time Polymerase Chain Reaction	Negative	SARS-CoV2
Male	Portugal	Alemanha	Portugal	Saliva	40	RT PCR, Real Time Polymerase Chain Reaction	Negative	SARS-CoV2
Male	Portugal	Andorra	Portugal	Saliva	10	RT PCR, Real Time Polymerase Chain Reaction	Negative	SARS-CoV2
Male	Portugal	Angola	Portugal	Saliva	50	RT PCR, Real Time Polymerase Chain Reaction	Negative	SARS-CoV2
Male	Portugal	Angola	Portugal	Saliva	43	RT PCR, Real Time Polymerase Chain Reaction	Negative	SARS-CoV2
Male	Portugal	Angola	Portugal	Saliva	43	RT PCR, Real Time Polymerase Chain Reaction	Negative	SARS-CoV2
Male	Portugal	Angola	Portugal	Saliva	10	RT PCR, Real Time Polymerase Chain Reaction	Negative	SARS-CoV2
Male	Portugal	Angola	Portugal	Saliva	10	RT PCR, Real Time Polymerase Chain Reaction	Positive	SARS-CoV2
Male	Portugal	Angola	Portugal	Saliva	10	RT PCR, Real Time Polymerase Chain Reaction	Negative	SARS-CoV2
Male	Portugal	Brasil	Portugal	Saliva	4	RT PCR, Real Time Polymerase Chain Reaction	Negative	SARS-CoV2
Male	Portugal	Brasil	Portugal	Saliva	21	RT PCR, Real Time Polymerase Chain Reaction	Negative	SARS-CoV2
Male	Portugal	Brasil	Portugal	Saliva	16	RT PCR, Real Time Polymerase Chain Reaction	Negative	SARS-CoV2
Male	Portugal	Brasil	Portugal	Saliva	37	RT PCR, Real Time Polymerase Chain Reaction	Negative	SARS-CoV2
Male	Portugal	Brasil	Portugal	Saliva	13	RT PCR, Real Time Polymerase Chain Reaction	Negative	SARS-CoV2
Male	Portugal	Brasil	Portugal	Saliva	13	RT PCR, Real Time Polymerase Chain Reaction	Negative	SARS-CoV2
Male	Portugal	Brasil	Portugal	Saliva	4	RT PCR, Real Time Polymerase Chain Reaction	Negative	SARS-CoV2
Male	Portugal	Brasil	Portugal	Saliva	37	RT PCR, Real Time Polymerase Chain Reaction	Negative	SARS-CoV2
Male	Portugal	Brasil	Portugal	Saliva	37	RT PCR, Real Time Polymerase Chain Reaction	Negative	SARS-CoV2
Male	Portugal	Espanha	Portugal	Saliva	12	RT PCR, Real Time Polymerase Chain Reaction	Negative	SARS-CoV2
Male	Portugal	Estados Unidos	Portugal	Saliva	15	RT PCR, Real Time Polymerase Chain Reaction	Negative	SARS-CoV2
Male	Portugal	Estados Unidos	Portugal	Saliva	14	RT PCR, Real Time Polymerase Chain Reaction	Negative	SARS-CoV2
Male	Portugal	Estados Unidos	Portugal	Saliva	38	RT PCR, Real Time Polymerase Chain Reaction	Negative	SARS-CoV2
Male	Portugal	Estados Unidos	Portugal	Saliva	38	RT PCR, Real Time Polymerase Chain Reaction	Negative	SARS-CoV2
Male	Portugal	França	Portugal	Saliva	24	RT PCR, Real Time Polymerase Chain Reaction	Negative	SARS-CoV2
Male	Portugal	França	Portugal	Saliva	12	RT PCR, Real Time Polymerase Chain Reaction	Negative	SARS-CoV2
Male	Portugal	França	Portugal	Saliva	4	RT PCR, Real Time Polymerase Chain Reaction	Negative	SARS-CoV2
Male	Portugal	França	Portugal	Saliva	38	RT PCR, Real Time Polymerase Chain Reaction	Negative	SARS-CoV2
Male	Portugal	França	Portugal	Saliva	12	RT PCR, Real Time Polymerase Chain Reaction	Negative	SARS-CoV2
Male	Portugal	França	Portugal	Saliva	12	RT PCR, Real Time Polymerase Chain Reaction	Negative	SARS-CoV2
Male	Portugal	França	Portugal	Saliva	12	RT PCR, Real Time Polymerase Chain Reaction	Negative	SARS-CoV2
Male	Portugal	França	Portugal	Saliva	9	RT PCR, Real Time Polymerase Chain Reaction	Negative	SARS-CoV2
Male	Portugal	França	Portugal	Saliva	13	RT PCR, Real Time Polymerase Chain Reaction	Negative	SARS-CoV2
Male	Portugal	Itália	Portugal	Saliva	18	RT PCR, Real Time Polymerase Chain Reaction	Negative	SARS-CoV2
Male	Portugal	Luxemburgo	Portugal	Saliva	8	RT PCR, Real Time Polymerase Chain Reaction	Negative	SARS-CoV2
Male	Portugal	Luxemburgo	Portugal	Saliva	8	RT PCR, Real Time Polymerase Chain Reaction	Negative	SARS-CoV2
Male	Portugal	Luxemburgo	Portugal	Saliva	8	RT PCR, Real Time Polymerase Chain Reaction	Negative	SARS-CoV2
Male	Portugal	Luxemburgo	Portugal	Saliva	8	RT PCR, Real Time Polymerase Chain Reaction	Negative	SARS-CoV2
Male	Portugal	Luxemburgo	Portugal	Saliva	8	RT PCR, Real Time Polymerase Chain Reaction	Negative	SARS-CoV2
Male	Portugal	Luxemburgo	Portugal	Saliva	8	RT PCR, Real Time Polymerase Chain Reaction	Negative	SARS-CoV2
Male	Portugal	Luxemburgo	Portugal	Saliva	8	RT PCR, Real Time Polymerase Chain Reaction	Negative	SARS-CoV2
Male	Portugal	Moldova (República de)	Portugal	Saliva	11	RT PCR, Real Time Polymerase Chain Reaction	Negative	SARS-CoV2
Male	Portugal	Moldova (República de)	Portugal	Saliva	11	RT PCR, Real Time Polymerase Chain Reaction	Negative	SARS-CoV2
Male	Portugal	Moldova (República de)	Portugal	Saliva	11	RT PCR, Real Time Polymerase Chain Reaction	Negative	SARS-CoV2
Male	Portugal	Moldova (República de)	Portugal	Saliva	11	RT PCR, Real Time Polymerase Chain Reaction	Negative	SARS-CoV2
Male	Portugal	Países Baixos	Portugal	Saliva	44	RT PCR, Real Time Polymerase Chain Reaction	Negative	SARS-CoV2
Male	Portugal	Portugal	Portugal	Saliva	11	RT PCR, Real Time Polymerase Chain Reaction	Negative	SARS-CoV2
Male	Portugal	Portugal	Portugal	Saliva	8	RT PCR, Real Time Polymerase Chain Reaction	Negative	SARS-CoV2
Male	Portugal	Portugal	Portugal	Saliva	11	RT PCR, Real Time Polymerase Chain Reaction	Negative	SARS-CoV2
Male	Portugal	Portugal	Portugal	Saliva	8	RT PCR, Real Time Polymerase Chain Reaction	Negative	SARS-CoV2
Male	Portugal	Portugal	Portugal	Saliva	5	RT PCR, Real Time Polymerase Chain Reaction	Negative	SARS-CoV2
Male	Portugal	Portugal	Portugal	Saliva	48	RT PCR, Real Time Polymerase Chain Reaction	Negative	SARS-CoV2
Male	Portugal	Portugal	Portugal	Saliva	8	RT PCR, Real Time Polymerase Chain Reaction	Negative	SARS-CoV2
Male	Portugal	Portugal	Portugal	Saliva	8	RT PCR, Real Time Polymerase Chain Reaction	Negative	SARS-CoV2
Male	Portugal	Portugal	Portugal	Saliva	16	RT PCR, Real Time Polymerase Chain Reaction	Negative	SARS-CoV2
Male	Portugal	Portugal	Portugal	Saliva	40	RT PCR, Real Time Polymerase Chain Reaction	Negative	SARS-CoV2
Male	Portugal	Portugal	Portugal	Saliva	14	RT PCR, Real Time Polymerase Chain Reaction	Negative	SARS-CoV2
Male	Portugal	Portugal	Portugal	Saliva	35	RT PCR, Real Time Polymerase Chain Reaction	Negative	SARS-CoV2
Male	Portugal	Portugal	Portugal	Saliva	19	RT PCR, Real Time Polymerase Chain Reaction	Negative	SARS-CoV2
Male	Portugal	Portugal	Portugal	Saliva	4	RT PCR, Real Time Polymerase Chain Reaction	Negative	SARS-CoV2
Male	Portugal	Portugal	Portugal	Saliva	4	RT PCR, Real Time Polymerase Chain Reaction	Negative	SARS-CoV2
Male	Portugal	Portugal	Portugal	Saliva	4	RT PCR, Real Time Polymerase Chain Reaction	Negative	SARS-CoV2
Male	Portugal	Portugal	Portugal	Saliva	4	RT PCR, Real Time Polymerase Chain Reaction	Negative	SARS-CoV2
Male	Portugal	Portugal	Portugal	Saliva	8	RT PCR, Real Time Polymerase Chain Reaction	Negative	SARS-CoV2
Male	Portugal	Portugal	Portugal	Saliva	7	RT PCR, Real Time Polymerase Chain Reaction	Negative	SARS-CoV2
Male	Portugal	Portugal	Portugal	Saliva	5	RT PCR, Real Time Polymerase Chain Reaction	Negative	SARS-CoV2
Male	Portugal	Portugal	Portugal	Saliva	8	RT PCR, Real Time Polymerase Chain Reaction	Negative	SARS-CoV2
Male	Portugal	Portugal	Portugal	Saliva	5	RT PCR, Real Time Polymerase Chain Reaction	Negative	SARS-CoV2
Male	Portugal	Portugal	Portugal	Saliva	6	RT PCR, Real Time Polymerase Chain Reaction	Negative	SARS-CoV2
Male	Portugal	Portugal	Portugal	Saliva	19	RT PCR, Real Time Polymerase Chain Reaction	Negative	SARS-CoV2
Male	Portugal	Portugal	Portugal	Saliva	10	RT PCR, Real Time Polymerase Chain Reaction	Negative	SARS-CoV2
Male	Portugal	Portugal	Portugal	Saliva	10	RT PCR, Real Time Polymerase Chain Reaction	Negative	SARS-CoV2
Male	Portugal	Portugal	Portugal	Saliva	10	RT PCR, Real Time Polymerase Chain Reaction	Negative	SARS-CoV2
Male	Portugal	Portugal	Portugal	Saliva	9	RT PCR, Real Time Polymerase Chain Reaction	Negative	SARS-CoV2
Male	Portugal	Portugal	Portugal	Saliva	5	RT PCR, Real Time Polymerase Chain Reaction	Negative	SARS-CoV2
Male	Portugal	Portugal	Portugal	Saliva	4	RT PCR, Real Time Polymerase Chain Reaction	Negative	SARS-CoV2
Male	Portugal	Portugal	Portugal	Saliva	4	RT PCR, Real Time Polymerase Chain Reaction	Negative	SARS-CoV2
Male	Portugal	Portugal	Portugal	Saliva	7	RT PCR, Real Time Polymerase Chain Reaction	Negative	SARS-CoV2
Male	Portugal	Portugal	Portugal	Saliva	32	RT PCR, Real Time Polymerase Chain Reaction	Negative	SARS-CoV2
Male	Portugal	Portugal	Portugal	Saliva	71	RT PCR, Real Time Polymerase Chain Reaction	Negative	SARS-CoV2
Male	Portugal	Portugal	Portugal	Saliva	13	RT PCR, Real Time Polymerase Chain Reaction	Negative	SARS-CoV2
Male	Portugal	Portugal	Portugal	Saliva	14	RT PCR, Real Time Polymerase Chain Reaction	Negative	SARS-CoV2
Male	Portugal	Portugal	Portugal	Saliva	16	RT PCR, Real Time Polymerase Chain Reaction	Negative	SARS-CoV2
Male	Portugal	Portugal	Portugal	Saliva	9	RT PCR, Real Time Polymerase Chain Reaction	Negative	SARS-CoV2
Male	Portugal	Portugal	Portugal	Saliva	6	RT PCR, Real Time Polymerase Chain Reaction	Negative	SARS-CoV2
Male	Portugal	Portugal	Portugal	Saliva	9	RT PCR, Real Time Polymerase Chain Reaction	Negative	SARS-CoV2
Male	Portugal	Portugal	Portugal	Saliva	7	RT PCR, Real Time Polymerase Chain Reaction	Negative	SARS-CoV2
Male	Portugal	Portugal	Portugal	Saliva	11	RT PCR, Real Time Polymerase Chain Reaction	Negative	SARS-CoV2
Male	Portugal	Portugal	Portugal	Saliva	16	RT PCR, Real Time Polymerase Chain Reaction	Negative	SARS-CoV2
Male	Portugal	Portugal	Portugal	Saliva	16	RT PCR, Real Time Polymerase Chain Reaction	Negative	SARS-CoV2
Male	Portugal	Portugal	Portugal	Saliva	10	RT PCR, Real Time Polymerase Chain Reaction	Negative	SARS-CoV2
Male	Portugal	Portugal	Portugal	Saliva	10	RT PCR, Real Time Polymerase Chain Reaction	Negative	SARS-CoV2
Male	Portugal	Portugal	Portugal	Saliva	39	RT PCR, Real Time Polymerase Chain Reaction	Negative	SARS-CoV2
Male	Portugal	Portugal	Portugal	Saliva	12	RT PCR, Real Time Polymerase Chain Reaction	Negative	SARS-CoV2
Male	Portugal	Portugal	Portugal	Saliva	6	RT PCR, Real Time Polymerase Chain Reaction	Negative	SARS-CoV2
Male	Portugal	Portugal	Portugal	Saliva	10	RT PCR, Real Time Polymerase Chain Reaction	Negative	SARS-CoV2
Male	Portugal	Portugal	Portugal	Saliva	9	RT PCR, Real Time Polymerase Chain Reaction	Negative	SARS-CoV2
Male	Portugal	Portugal	Portugal	Saliva	8	RT PCR, Real Time Polymerase Chain Reaction	Negative	SARS-CoV2
Male	Portugal	Portugal	Portugal	Saliva	9	RT PCR, Real Time Polymerase Chain Reaction	Negative	SARS-CoV2
Male	Portugal	Portugal	Portugal	Saliva	9	RT PCR, Real Time Polymerase Chain Reaction	Negative	SARS-CoV2
Male	Portugal	Portugal	Portugal	Saliva	12	RT PCR, Real Time Polymerase Chain Reaction	Negative	SARS-CoV2
Male	Portugal	Portugal	Portugal	Saliva	3	RT PCR, Real Time Polymerase Chain Reaction	Negative	SARS-CoV2
Male	Portugal	Portugal	Portugal	Saliva	6	RT PCR, Real Time Polymerase Chain Reaction	Negative	SARS-CoV2
Male	Portugal	Portugal	Portugal	Saliva	40	RT PCR, Real Time Polymerase Chain Reaction	Negative	SARS-CoV2
Male	Portugal	Portugal	Portugal	Saliva	5	RT PCR, Real Time Polymerase Chain Reaction	Negative	SARS-CoV2
Male	Portugal	Portugal	Portugal	Saliva	10	RT PCR, Real Time Polymerase Chain Reaction	Negative	SARS-CoV2
Male	Portugal	Portugal	Portugal	Saliva	47	RT PCR, Real Time Polymerase Chain Reaction	Negative	SARS-CoV2
Male	Portugal	Portugal	Portugal	Saliva	20	RT PCR, Real Time Polymerase Chain Reaction	Negative	SARS-CoV2
Male	Portugal	Portugal	Portugal	Saliva	7	RT PCR, Real Time Polymerase Chain Reaction	Negative	SARS-CoV2
Male	Portugal	Portugal	Portugal	Saliva	36	RT PCR, Real Time Polymerase Chain Reaction	Negative	SARS-CoV2
Male	Portugal	Portugal	Portugal	Saliva	8	RT PCR, Real Time Polymerase Chain Reaction	Negative	SARS-CoV2
Male	Portugal	Portugal	Portugal	Saliva	12	RT PCR, Real Time Polymerase Chain Reaction	Negative	SARS-CoV2
Male	Portugal	Portugal	Portugal	Saliva	11	RT PCR, Real Time Polymerase Chain Reaction	Negative	SARS-CoV2
Male	Portugal	Portugal	Portugal	Saliva	11	RT PCR, Real Time Polymerase Chain Reaction	Negative	SARS-CoV2
Male	Portugal	Portugal	Portugal	Saliva	6	RT PCR, Real Time Polymerase Chain Reaction	Negative	SARS-CoV2
Male	Portugal	Portugal	Portugal	Saliva	41	RT PCR, Real Time Polymerase Chain Reaction	Negative	SARS-CoV2
Male	Portugal	Portugal	Portugal	Saliva	12	RT PCR, Real Time Polymerase Chain Reaction	Negative	SARS-CoV2
Male	Portugal	Portugal	Portugal	Saliva	12	RT PCR, Real Time Polymerase Chain Reaction	Negative	SARS-CoV2
Male	Portugal	Portugal	Portugal	Saliva	11	RT PCR, Real Time Polymerase Chain Reaction	Negative	SARS-CoV2
Male	Portugal	Portugal	Portugal	Saliva	15	RT PCR, Real Time Polymerase Chain Reaction	Negative	SARS-CoV2
Male	Portugal	Portugal	Portugal	Saliva	14	RT PCR, Real Time Polymerase Chain Reaction	Negative	SARS-CoV2
Male	Portugal	Portugal	Portugal	Saliva	11	RT PCR, Real Time Polymerase Chain Reaction	Negative	SARS-CoV2
Male	Portugal	Portugal	Portugal	Saliva	40	RT PCR, Real Time Polymerase Chain Reaction	Negative	SARS-CoV2
Male	Portugal	Portugal	Portugal	Saliva	14	RT PCR, Real Time Polymerase Chain Reaction	Negative	SARS-CoV2
Male	Portugal	Portugal	Portugal	Saliva	14	RT PCR, Real Time Polymerase Chain Reaction	Negative	SARS-CoV2
Male	Portugal	Portugal	Portugal	Saliva	41	RT PCR, Real Time Polymerase Chain Reaction	Negative	SARS-CoV2
Male	Portugal	Portugal	Portugal	Saliva	14	RT PCR, Real Time Polymerase Chain Reaction	Negative	SARS-CoV2
Male	Portugal	Portugal	Portugal	Saliva	12	RT PCR, Real Time Polymerase Chain Reaction	Negative	SARS-CoV2
Male	Portugal	Portugal	Portugal	Saliva	14	RT PCR, Real Time Polymerase Chain Reaction	Negative	SARS-CoV2
Male	Portugal	Portugal	Portugal	Saliva	14	RT PCR, Real Time Polymerase Chain Reaction	Negative	SARS-CoV2
Male	Portugal	Portugal	Portugal	Saliva	14	RT PCR, Real Time Polymerase Chain Reaction	Negative	SARS-CoV2
Male	Portugal	Portugal	Portugal	Saliva	14	RT PCR, Real Time Polymerase Chain Reaction	Negative	SARS-CoV2
Male	Portugal	Portugal	Portugal	Saliva	11	RT PCR, Real Time Polymerase Chain Reaction	Negative	SARS-CoV2
Male	Portugal	Portugal	Portugal	Saliva	57	RT PCR, Real Time Polymerase Chain Reaction	Negative	SARS-CoV2
Male	Portugal	Portugal	Portugal	Saliva	33	RT PCR, Real Time Polymerase Chain Reaction	Negative	SARS-CoV2
Male	Portugal	Portugal	Portugal	Saliva	32	RT PCR, Real Time Polymerase Chain Reaction	Negative	SARS-CoV2
Male	Portugal	Portugal	Portugal	Saliva	8	RT PCR, Real Time Polymerase Chain Reaction	Negative	SARS-CoV2
Male	Portugal	Portugal	Portugal	Saliva	7	RT PCR, Real Time Polymerase Chain Reaction	Negative	SARS-CoV2
Male	Portugal	Portugal	Portugal	Saliva	6	RT PCR, Real Time Polymerase Chain Reaction	Negative	SARS-CoV2
Male	Portugal	Portugal	Portugal	Saliva	38	RT PCR, Real Time Polymerase Chain Reaction	Negative	SARS-CoV2
Male	Portugal	Portugal	Portugal	Saliva	7	RT PCR, Real Time Polymerase Chain Reaction	Negative	SARS-CoV2
Male	Portugal	Portugal	Portugal	Saliva	39	RT PCR, Real Time Polymerase Chain Reaction	Negative	SARS-CoV2
Male	Portugal	Portugal	Portugal	Saliva	9	RT PCR, Real Time Polymerase Chain Reaction	Negative	SARS-CoV2
Male	Portugal	Portugal	Portugal	Saliva	9	RT PCR, Real Time Polymerase Chain Reaction	Negative	SARS-CoV2
Male	Portugal	Portugal	Portugal	Saliva	9	RT PCR, Real Time Polymerase Chain Reaction	Negative	SARS-CoV2
Male	Portugal	Portugal	Portugal	Saliva	16	RT PCR, Real Time Polymerase Chain Reaction	Negative	SARS-CoV2
Male	Portugal	Portugal	Portugal	Saliva	15	RT PCR, Real Time Polymerase Chain Reaction	Negative	SARS-CoV2
Male	Portugal	Portugal	Portugal	Saliva	17	RT PCR, Real Time Polymerase Chain Reaction	Negative	SARS-CoV2
Male	Portugal	Portugal	Portugal	Saliva	7	RT PCR, Real Time Polymerase Chain Reaction	Negative	SARS-CoV2
Male	Portugal	Portugal	Portugal	Saliva	11	RT PCR, Real Time Polymerase Chain Reaction	Negative	SARS-CoV2
Male	Portugal	Portugal	Portugal	Saliva	16	RT PCR, Real Time Polymerase Chain Reaction	Negative	SARS-CoV2
Male	Portugal	Portugal	Portugal	Saliva	10	RT PCR, Real Time Polymerase Chain Reaction	Negative	SARS-CoV2
Male	Portugal	Portugal	Portugal	Saliva	17	RT PCR, Real Time Polymerase Chain Reaction	Negative	SARS-CoV2
Male	Portugal	Portugal	Portugal	Saliva	17	RT PCR, Real Time Polymerase Chain Reaction	Negative	SARS-CoV2
Male	Portugal	Portugal	Portugal	Saliva	19	RT PCR, Real Time Polymerase Chain Reaction	Negative	SARS-CoV2
Male	Portugal	Portugal	Portugal	Saliva	20	RT PCR, Real Time Polymerase Chain Reaction	Negative	SARS-CoV2
Male	Portugal	Portugal	Portugal	Saliva	10	RT PCR, Real Time Polymerase Chain Reaction	Negative	SARS-CoV2
Male	Portugal	Portugal	Portugal	Saliva	9	RT PCR, Real Time Polymerase Chain Reaction	Negative	SARS-CoV2
Male	Portugal	Portugal	Portugal	Saliva	17	RT PCR, Real Time Polymerase Chain Reaction	Negative	SARS-CoV2
Male	Portugal	Portugal	Portugal	Saliva	30	RT PCR, Real Time Polymerase Chain Reaction	Negative	SARS-CoV2
Male	Portugal	Portugal	Portugal	Saliva	31	RT PCR, Real Time Polymerase Chain Reaction	Negative	SARS-CoV2
Male	Portugal	Portugal	Portugal	Saliva	34	RT PCR, Real Time Polymerase Chain Reaction	Negative	SARS-CoV2
Male	Portugal	Portugal	Portugal	Saliva	11	RT PCR, Real Time Polymerase Chain Reaction	Negative	SARS-CoV2
Male	Portugal	Portugal	Portugal	Saliva	55	RT PCR, Real Time Polymerase Chain Reaction	Negative	SARS-CoV2
Male	Portugal	Portugal	Portugal	Saliva	29	RT PCR, Real Time Polymerase Chain Reaction	Negative	SARS-CoV2
Male	Portugal	Portugal	Portugal	Saliva	10	RT PCR, Real Time Polymerase Chain Reaction	Negative	SARS-CoV2
Male	Portugal	Portugal	Portugal	Saliva	10	RT PCR, Real Time Polymerase Chain Reaction	Negative	SARS-CoV2
Male	Portugal	Portugal	Portugal	Saliva	11	RT PCR, Real Time Polymerase Chain Reaction	Negative	SARS-CoV2
Male	Portugal	Portugal	Portugal	Saliva	10	RT PCR, Real Time Polymerase Chain Reaction	Negative	SARS-CoV2
Male	Portugal	Portugal	Portugal	Saliva	9	RT PCR, Real Time Polymerase Chain Reaction	Negative	SARS-CoV2
Male	Portugal	Portugal	Portugal	Saliva	12	RT PCR, Real Time Polymerase Chain Reaction	Negative	SARS-CoV2
Male	Portugal	Portugal	Portugal	Saliva	11	RT PCR, Real Time Polymerase Chain Reaction	Negative	SARS-CoV2
Male	Portugal	Portugal	Portugal	Saliva	12	RT PCR, Real Time Polymerase Chain Reaction	Negative	SARS-CoV2
Male	Portugal	Portugal	Portugal	Saliva	9	RT PCR, Real Time Polymerase Chain Reaction	Negative	SARS-CoV2
Male	Portugal	Portugal	Portugal	Saliva	8	RT PCR, Real Time Polymerase Chain Reaction	Negative	SARS-CoV2
Male	Portugal	Portugal	Portugal	Saliva	11	RT PCR, Real Time Polymerase Chain Reaction	Negative	SARS-CoV2
Male	Portugal	Portugal	Portugal	Saliva	16	RT PCR, Real Time Polymerase Chain Reaction	Negative	SARS-CoV2
Male	Portugal	Portugal	Portugal	Saliva	14	RT PCR, Real Time Polymerase Chain Reaction	Negative	SARS-CoV2
Male	Portugal	Portugal	Portugal	Saliva	16	RT PCR, Real Time Polymerase Chain Reaction	Negative	SARS-CoV2
Male	Portugal	Portugal	Portugal	Saliva	19	RT PCR, Real Time Polymerase Chain Reaction	Negative	SARS-CoV2
Male	Portugal	Portugal	Portugal	Saliva	14	RT PCR, Real Time Polymerase Chain Reaction	Negative	SARS-CoV2
Male	Portugal	Portugal	Portugal	Saliva	14	RT PCR, Real Time Polymerase Chain Reaction	Negative	SARS-CoV2
Male	Portugal	Portugal	Portugal	Saliva	14	RT PCR, Real Time Polymerase Chain Reaction	Negative	SARS-CoV2
Male	Portugal	Portugal	Portugal	Saliva	15	RT PCR, Real Time Polymerase Chain Reaction	Negative	SARS-CoV2
Male	Portugal	Portugal	Portugal	Saliva	12	RT PCR, Real Time Polymerase Chain Reaction	Negative	SARS-CoV2
Male	Portugal	Portugal	Portugal	Saliva	14	RT PCR, Real Time Polymerase Chain Reaction	Negative	SARS-CoV2
Male	Portugal	Portugal	Portugal	Saliva	15	RT PCR, Real Time Polymerase Chain Reaction	Negative	SARS-CoV2
Male	Portugal	Portugal	Portugal	Saliva	16	RT PCR, Real Time Polymerase Chain Reaction	Negative	SARS-CoV2
Male	Portugal	Portugal	Portugal	Saliva	13	RT PCR, Real Time Polymerase Chain Reaction	Negative	SARS-CoV2
Male	Portugal	Portugal	Portugal	Saliva	14	RT PCR, Real Time Polymerase Chain Reaction	Negative	SARS-CoV2
Male	Portugal	Portugal	Portugal	Saliva	20	RT PCR, Real Time Polymerase Chain Reaction	Negative	SARS-CoV2
Male	Portugal	Portugal	Portugal	Saliva	7	RT PCR, Real Time Polymerase Chain Reaction	Negative	SARS-CoV2
Male	Portugal	Portugal	Portugal	Saliva	17	RT PCR, Real Time Polymerase Chain Reaction	Negative	SARS-CoV2
Male	Portugal	Portugal	Portugal	Saliva	11	RT PCR, Real Time Polymerase Chain Reaction	Negative	SARS-CoV2
Male	Portugal	Portugal	Portugal	Saliva	10	RT PCR, Real Time Polymerase Chain Reaction	Negative	SARS-CoV2
Male	Portugal	Portugal	Portugal	Saliva	10	RT PCR, Real Time Polymerase Chain Reaction	Negative	SARS-CoV2
Male	Portugal	Portugal	Portugal	Saliva	10	RT PCR, Real Time Polymerase Chain Reaction	Negative	SARS-CoV2
Male	Portugal	Portugal	Portugal	Saliva	13	RT PCR, Real Time Polymerase Chain Reaction	Negative	SARS-CoV2
Male	Portugal	Portugal	Portugal	Saliva	16	RT PCR, Real Time Polymerase Chain Reaction	Negative	SARS-CoV2
Male	Portugal	Portugal	Portugal	Saliva	19	RT PCR, Real Time Polymerase Chain Reaction	Negative	SARS-CoV2
Male	Portugal	Portugal	Portugal	Saliva	18	RT PCR, Real Time Polymerase Chain Reaction	Negative	SARS-CoV2
Male	Portugal	Portugal	Portugal	Saliva	18	RT PCR, Real Time Polymerase Chain Reaction	Negative	SARS-CoV2
Male	Portugal	Portugal	Portugal	Saliva	13	RT PCR, Real Time Polymerase Chain Reaction	Negative	SARS-CoV2
Male	Portugal	Portugal	Portugal	Saliva	10	RT PCR, Real Time Polymerase Chain Reaction	Negative	SARS-CoV2
Male	Portugal	Portugal	Portugal	Saliva	14	RT PCR, Real Time Polymerase Chain Reaction	Negative	SARS-CoV2
Male	Portugal	Portugal	Portugal	Saliva	45	RT PCR, Real Time Polymerase Chain Reaction	Negative	SARS-CoV2
Male	Portugal	Portugal	Portugal	Saliva	10	RT PCR, Real Time Polymerase Chain Reaction	Negative	SARS-CoV2
Male	Portugal	Portugal	Portugal	Saliva	14	RT PCR, Real Time Polymerase Chain Reaction	Negative	SARS-CoV2
Male	Portugal	Portugal	Portugal	Saliva	15	RT PCR, Real Time Polymerase Chain Reaction	Negative	SARS-CoV2
Male	Portugal	Portugal	Portugal	Saliva	15	RT PCR, Real Time Polymerase Chain Reaction	Negative	SARS-CoV2
Male	Portugal	Portugal	Portugal	Saliva	15	RT PCR, Real Time Polymerase Chain Reaction	Negative	SARS-CoV2
Male	Portugal	Portugal	Portugal	Saliva	15	RT PCR, Real Time Polymerase Chain Reaction	Negative	SARS-CoV2
Male	Portugal	Portugal	Portugal	Saliva	14	RT PCR, Real Time Polymerase Chain Reaction	Negative	SARS-CoV2
Male	Portugal	Portugal	Portugal	Saliva	15	RT PCR, Real Time Polymerase Chain Reaction	Negative	SARS-CoV2
Male	Portugal	Portugal	Portugal	Saliva	13	RT PCR, Real Time Polymerase Chain Reaction	Negative	SARS-CoV2
Male	Portugal	Portugal	Portugal	Saliva	15	RT PCR, Real Time Polymerase Chain Reaction	Negative	SARS-CoV2
Male	Portugal	Portugal	Portugal	Saliva	15	RT PCR, Real Time Polymerase Chain Reaction	Negative	SARS-CoV2
Male	Portugal	Portugal	Portugal	Saliva	4	RT PCR, Real Time Polymerase Chain Reaction	Negative	SARS-CoV2
Male	Portugal	Portugal	Portugal	Saliva	10	RT PCR, Real Time Polymerase Chain Reaction	Negative	SARS-CoV2
Male	Portugal	Portugal	Portugal	Saliva	14	RT PCR, Real Time Polymerase Chain Reaction	Negative	SARS-CoV2
Male	Portugal	Portugal	Portugal	Saliva	10	RT PCR, Real Time Polymerase Chain Reaction	Negative	SARS-CoV2
Male	Portugal	Portugal	Portugal	Saliva	10	RT PCR, Real Time Polymerase Chain Reaction	Negative	SARS-CoV2
Male	Portugal	Portugal	Portugal	Saliva	7	RT PCR, Real Time Polymerase Chain Reaction	Negative	SARS-CoV2
Male	Portugal	Portugal	Portugal	Saliva	10	RT PCR, Real Time Polymerase Chain Reaction	Negative	SARS-CoV2
Male	Portugal	Portugal	Portugal	Saliva	29	RT PCR, Real Time Polymerase Chain Reaction	Negative	SARS-CoV2
Male	Portugal	Portugal	Portugal	Saliva	15	RT PCR, Real Time Polymerase Chain Reaction	Negative	SARS-CoV2
Male	Portugal	Portugal	Portugal	Saliva	15	RT PCR, Real Time Polymerase Chain Reaction	Negative	SARS-CoV2
Male	Portugal	Portugal	Portugal	Saliva	15	RT PCR, Real Time Polymerase Chain Reaction	Negative	SARS-CoV2
Male	Portugal	Portugal	Portugal	Saliva	16	RT PCR, Real Time Polymerase Chain Reaction	Negative	SARS-CoV2
Male	Portugal	Portugal	Portugal	Saliva	13	RT PCR, Real Time Polymerase Chain Reaction	Negative	SARS-CoV2
Male	Portugal	Portugal	Portugal	Saliva	48	RT PCR, Real Time Polymerase Chain Reaction	Negative	SARS-CoV2
Male	Portugal	Portugal	Portugal	Saliva	8	RT PCR, Real Time Polymerase Chain Reaction	Negative	SARS-CoV2
Male	Portugal	Portugal	Portugal	Saliva	9	RT PCR, Real Time Polymerase Chain Reaction	Negative	SARS-CoV2
Male	Portugal	Portugal	Portugal	Saliva	10	RT PCR, Real Time Polymerase Chain Reaction	Negative	SARS-CoV2
Male	Portugal	Portugal	Portugal	Saliva	8	RT PCR, Real Time Polymerase Chain Reaction	Negative	SARS-CoV2
Male	Portugal	Portugal	Portugal	Saliva	7	RT PCR, Real Time Polymerase Chain Reaction	Negative	SARS-CoV2
Male	Portugal	Portugal	Portugal	Saliva	37	RT PCR, Real Time Polymerase Chain Reaction	Negative	SARS-CoV2
Male	Portugal	Portugal	Portugal	Saliva	8	RT PCR, Real Time Polymerase Chain Reaction	Negative	SARS-CoV2
Male	Portugal	Portugal	Portugal	Saliva	9	RT PCR, Real Time Polymerase Chain Reaction	Negative	SARS-CoV2
Male	Portugal	Portugal	Portugal	Saliva	9	RT PCR, Real Time Polymerase Chain Reaction	Negative	SARS-CoV2
Male	Portugal	Portugal	Portugal	Saliva	8	RT PCR, Real Time Polymerase Chain Reaction	Negative	SARS-CoV2
Male	Portugal	Portugal	Portugal	Saliva	8	RT PCR, Real Time Polymerase Chain Reaction	Negative	SARS-CoV2
Male	Portugal	Portugal	Portugal	Saliva	7	RT PCR, Real Time Polymerase Chain Reaction	Negative	SARS-CoV2
Male	Portugal	Portugal	Portugal	Saliva	8	RT PCR, Real Time Polymerase Chain Reaction	Negative	SARS-CoV2
Male	Portugal	Portugal	Portugal	Saliva	16	RT PCR, Real Time Polymerase Chain Reaction	Negative	SARS-CoV2
Male	Portugal	Portugal	Portugal	Saliva	8	RT PCR, Real Time Polymerase Chain Reaction	Negative	SARS-CoV2
Male	Portugal	Portugal	Portugal	Saliva	7	RT PCR, Real Time Polymerase Chain Reaction	Negative	SARS-CoV2
Male	Portugal	Portugal	Portugal	Saliva	8	RT PCR, Real Time Polymerase Chain Reaction	Negative	SARS-CoV2
Male	Portugal	Portugal	Portugal	Saliva	7	RT PCR, Real Time Polymerase Chain Reaction	Negative	SARS-CoV2
Male	Portugal	Portugal	Portugal	Saliva	8	RT PCR, Real Time Polymerase Chain Reaction	Negative	SARS-CoV2
Male	Portugal	Portugal	Portugal	Saliva	8	RT PCR, Real Time Polymerase Chain Reaction	Negative	SARS-CoV2
Male	Portugal	Portugal	Portugal	Saliva	7	RT PCR, Real Time Polymerase Chain Reaction	Negative	SARS-CoV2
Male	Portugal	Portugal	Portugal	Saliva	9	RT PCR, Real Time Polymerase Chain Reaction	Negative	SARS-CoV2
Male	Portugal	Portugal	Portugal	Saliva	12	RT PCR, Real Time Polymerase Chain Reaction	Negative	SARS-CoV2
Male	Portugal	Portugal	Portugal	Saliva	42	RT PCR, Real Time Polymerase Chain Reaction	Negative	SARS-CoV2
Male	Portugal	Portugal	Portugal	Saliva	12	RT PCR, Real Time Polymerase Chain Reaction	Negative	SARS-CoV2
Male	Portugal	Portugal	Portugal	Saliva	44	RT PCR, Real Time Polymerase Chain Reaction	Negative	SARS-CoV2
Male	Portugal	Portugal	Portugal	Saliva	21	RT PCR, Real Time Polymerase Chain Reaction	Negative	SARS-CoV2
Male	Portugal	Portugal	Portugal	Saliva	13	RT PCR, Real Time Polymerase Chain Reaction	Negative	SARS-CoV2
Male	Portugal	Portugal	Portugal	Saliva	8	RT PCR, Real Time Polymerase Chain Reaction	Negative	SARS-CoV2
Male	Portugal	Portugal	Portugal	Saliva	6	RT PCR, Real Time Polymerase Chain Reaction	Negative	SARS-CoV2
Male	Portugal	Portugal	Portugal	Saliva	13	RT PCR, Real Time Polymerase Chain Reaction	Negative	SARS-CoV2
Male	Portugal	Portugal	Portugal	Saliva	12	RT PCR, Real Time Polymerase Chain Reaction	Negative	SARS-CoV2
Male	Portugal	Portugal	Portugal	Saliva	4	RT PCR, Real Time Polymerase Chain Reaction	Negative	SARS-CoV2
Male	Portugal	Portugal	Portugal	Saliva	6	RT PCR, Real Time Polymerase Chain Reaction	Negative	SARS-CoV2
Male	Portugal	Portugal	Portugal	Saliva	4	RT PCR, Real Time Polymerase Chain Reaction	Negative	SARS-CoV2
Male	Portugal	Portugal	Portugal	Saliva	4	RT PCR, Real Time Polymerase Chain Reaction	Negative	SARS-CoV2
Male	Portugal	Portugal	Portugal	Saliva	4	RT PCR, Real Time Polymerase Chain Reaction	Negative	SARS-CoV2
Male	Portugal	Portugal	Portugal	Saliva	5	RT PCR, Real Time Polymerase Chain Reaction	Negative	SARS-CoV2
Male	Portugal	Portugal	Portugal	Saliva	6	RT PCR, Real Time Polymerase Chain Reaction	Negative	SARS-CoV2
Male	Portugal	Portugal	Portugal	Saliva	5	RT PCR, Real Time Polymerase Chain Reaction	Negative	SARS-CoV2
Male	Portugal	Portugal	Portugal	Saliva	5	RT PCR, Real Time Polymerase Chain Reaction	Negative	SARS-CoV2
Male	Portugal	Portugal	Portugal	Saliva	6	RT PCR, Real Time Polymerase Chain Reaction	Negative	SARS-CoV2
Male	Portugal	Portugal	Portugal	Saliva	6	RT PCR, Real Time Polymerase Chain Reaction	Negative	SARS-CoV2
Male	Portugal	Portugal	Portugal	Saliva	6	RT PCR, Real Time Polymerase Chain Reaction	Negative	SARS-CoV2
Male	Portugal	Portugal	Portugal	Saliva	5	RT PCR, Real Time Polymerase Chain Reaction	Negative	SARS-CoV2
Male	Portugal	Portugal	Portugal	Saliva	6	RT PCR, Real Time Polymerase Chain Reaction	Negative	SARS-CoV2
Male	Portugal	Portugal	Portugal	Saliva	8	RT PCR, Real Time Polymerase Chain Reaction	Negative	SARS-CoV2
Male	Portugal	Portugal	Portugal	Saliva	9	RT PCR, Real Time Polymerase Chain Reaction	Negative	SARS-CoV2
Male	Portugal	Portugal	Portugal	Saliva	12	RT PCR, Real Time Polymerase Chain Reaction	Negative	SARS-CoV2
Male	Portugal	Portugal	Portugal	Saliva	12	RT PCR, Real Time Polymerase Chain Reaction	Negative	SARS-CoV2
Male	Portugal	Portugal	Portugal	Saliva	11	RT PCR, Real Time Polymerase Chain Reaction	Negative	SARS-CoV2
Male	Portugal	Portugal	Portugal	Saliva	11	RT PCR, Real Time Polymerase Chain Reaction	Negative	SARS-CoV2
Male	Portugal	Portugal	Portugal	Saliva	12	RT PCR, Real Time Polymerase Chain Reaction	Negative	SARS-CoV2
Male	Portugal	Portugal	Portugal	Saliva	10	RT PCR, Real Time Polymerase Chain Reaction	Negative	SARS-CoV2
Male	Portugal	Portugal	Portugal	Saliva	10	RT PCR, Real Time Polymerase Chain Reaction	Negative	SARS-CoV2
Male	Portugal	Portugal	Portugal	Saliva	35	RT PCR, Real Time Polymerase Chain Reaction	Negative	SARS-CoV2
Male	Portugal	Portugal	Portugal	Saliva	13	RT PCR, Real Time Polymerase Chain Reaction	Negative	SARS-CoV2
Male	Portugal	Portugal	Portugal	Saliva	15	RT PCR, Real Time Polymerase Chain Reaction	Negative	SARS-CoV2
Male	Portugal	Portugal	Portugal	Saliva	6	RT PCR, Real Time Polymerase Chain Reaction	Negative	SARS-CoV2
Male	Portugal	Portugal	Portugal	Saliva	16	RT PCR, Real Time Polymerase Chain Reaction	Negative	SARS-CoV2
Male	Portugal	Portugal	Portugal	Saliva	10	RT PCR, Real Time Polymerase Chain Reaction	Negative	SARS-CoV2
Male	Portugal	Portugal	Portugal	Saliva	10	RT PCR, Real Time Polymerase Chain Reaction	Negative	SARS-CoV2
Male	Portugal	Portugal	Portugal	Saliva	11	RT PCR, Real Time Polymerase Chain Reaction	Negative	SARS-CoV2
Male	Portugal	Portugal	Portugal	Saliva	10	RT PCR, Real Time Polymerase Chain Reaction	Negative	SARS-CoV2
Male	Portugal	Portugal	Portugal	Saliva	12	RT PCR, Real Time Polymerase Chain Reaction	Negative	SARS-CoV2
Male	Portugal	Portugal	Portugal	Saliva	10	RT PCR, Real Time Polymerase Chain Reaction	Negative	SARS-CoV2
Male	Portugal	Portugal	Portugal	Saliva	10	RT PCR, Real Time Polymerase Chain Reaction	Negative	SARS-CoV2
Male	Portugal	Portugal	Portugal	Saliva	4	RT PCR, Real Time Polymerase Chain Reaction	Negative	SARS-CoV2
Male	Portugal	Portugal	Portugal	Saliva	5	RT PCR, Real Time Polymerase Chain Reaction	Negative	SARS-CoV2
Male	Portugal	Portugal	Portugal	Saliva	5	RT PCR, Real Time Polymerase Chain Reaction	Negative	SARS-CoV2
Male	Portugal	Portugal	Portugal	Saliva	6	RT PCR, Real Time Polymerase Chain Reaction	Negative	SARS-CoV2
Male	Portugal	Portugal	Portugal	Saliva	4	RT PCR, Real Time Polymerase Chain Reaction	Negative	SARS-CoV2
Male	Portugal	Portugal	Portugal	Saliva	18	RT PCR, Real Time Polymerase Chain Reaction	Negative	SARS-CoV2
Male	Portugal	Portugal	Portugal	Saliva	6	RT PCR, Real Time Polymerase Chain Reaction	Negative	SARS-CoV2
Male	Portugal	Portugal	Portugal	Saliva	6	RT PCR, Real Time Polymerase Chain Reaction	Negative	SARS-CoV2
Male	Portugal	Portugal	Portugal	Saliva	6	RT PCR, Real Time Polymerase Chain Reaction	Negative	SARS-CoV2
Male	Portugal	Portugal	Portugal	Saliva	7	RT PCR, Real Time Polymerase Chain Reaction	Negative	SARS-CoV2
Male	Portugal	Portugal	Portugal	Saliva	7	RT PCR, Real Time Polymerase Chain Reaction	Negative	SARS-CoV2
Male	Portugal	Portugal	Portugal	Saliva	8	RT PCR, Real Time Polymerase Chain Reaction	Negative	SARS-CoV2
Male	Portugal	Portugal	Portugal	Saliva	28	RT PCR, Real Time Polymerase Chain Reaction	Negative	SARS-CoV2
Male	Portugal	Portugal	Portugal	Saliva	21	RT PCR, Real Time Polymerase Chain Reaction	Negative	SARS-CoV2
Male	Portugal	Portugal	Portugal	Saliva	4	RT PCR, Real Time Polymerase Chain Reaction	Negative	SARS-CoV2
Male	Portugal	Portugal	Portugal	Saliva	6	RT PCR, Real Time Polymerase Chain Reaction	Negative	SARS-CoV2
Male	Portugal	Portugal	Portugal	Saliva	6	RT PCR, Real Time Polymerase Chain Reaction	Negative	SARS-CoV2
Male	Portugal	Portugal	Portugal	Saliva	8	RT PCR, Real Time Polymerase Chain Reaction	Negative	SARS-CoV2
Male	Portugal	Portugal	Portugal	Saliva	29	RT PCR, Real Time Polymerase Chain Reaction	Negative	SARS-CoV2
Male	Portugal	Portugal	Portugal	Saliva	7	RT PCR, Real Time Polymerase Chain Reaction	Negative	SARS-CoV2
Male	Portugal	Portugal	Portugal	Saliva	6	RT PCR, Real Time Polymerase Chain Reaction	Negative	SARS-CoV2
Male	Portugal	Portugal	Portugal	Saliva	6	RT PCR, Real Time Polymerase Chain Reaction	Negative	SARS-CoV2
Male	Portugal	Portugal	Portugal	Saliva	7	RT PCR, Real Time Polymerase Chain Reaction	Negative	SARS-CoV2
Male	Portugal	Portugal	Portugal	Saliva	6	RT PCR, Real Time Polymerase Chain Reaction	Negative	SARS-CoV2
Male	Portugal	Portugal	Portugal	Saliva	8	RT PCR, Real Time Polymerase Chain Reaction	Negative	SARS-CoV2
Male	Portugal	Portugal	Portugal	Saliva	9	RT PCR, Real Time Polymerase Chain Reaction	Negative	SARS-CoV2
Male	Portugal	Portugal	Portugal	Saliva	5	RT PCR, Real Time Polymerase Chain Reaction	Negative	SARS-CoV2
Male	Portugal	Portugal	Portugal	Saliva	9	RT PCR, Real Time Polymerase Chain Reaction	Negative	SARS-CoV2
Male	Portugal	Portugal	Portugal	Saliva	9	RT PCR, Real Time Polymerase Chain Reaction	Negative	SARS-CoV2
Male	Portugal	Portugal	Portugal	Saliva	9	RT PCR, Real Time Polymerase Chain Reaction	Negative	SARS-CoV2
Male	Portugal	Portugal	Portugal	Saliva	10	RT PCR, Real Time Polymerase Chain Reaction	Negative	SARS-CoV2
Male	Portugal	Portugal	Portugal	Saliva	9	RT PCR, Real Time Polymerase Chain Reaction	Negative	SARS-CoV2
Male	Portugal	Portugal	Portugal	Saliva	9	RT PCR, Real Time Polymerase Chain Reaction	Negative	SARS-CoV2
Male	Portugal	Portugal	Portugal	Saliva	10	RT PCR, Real Time Polymerase Chain Reaction	Negative	SARS-CoV2
Male	Portugal	Portugal	Portugal	Saliva	44	RT PCR, Real Time Polymerase Chain Reaction	Negative	SARS-CoV2
Male	Portugal	Portugal	Portugal	Saliva	10	RT PCR, Real Time Polymerase Chain Reaction	Negative	SARS-CoV2
Male	Portugal	Portugal	Portugal	Saliva	48	RT PCR, Real Time Polymerase Chain Reaction	Negative	SARS-CoV2
Male	Portugal	Portugal	Portugal	Saliva	9	RT PCR, Real Time Polymerase Chain Reaction	Negative	SARS-CoV2
Male	Portugal	Portugal	Portugal	Saliva	5	RT PCR, Real Time Polymerase Chain Reaction	Negative	SARS-CoV2
Male	Portugal	Portugal	Portugal	Saliva	4	RT PCR, Real Time Polymerase Chain Reaction	Negative	SARS-CoV2
Male	Portugal	Portugal	Portugal	Saliva	3	RT PCR, Real Time Polymerase Chain Reaction	Negative	SARS-CoV2
Male	Portugal	Portugal	Portugal	Saliva	6	RT PCR, Real Time Polymerase Chain Reaction	Negative	SARS-CoV2
Male	Portugal	Portugal	Portugal	Saliva	4	RT PCR, Real Time Polymerase Chain Reaction	Negative	SARS-CoV2
Male	Portugal	Portugal	Portugal	Saliva	5	RT PCR, Real Time Polymerase Chain Reaction	Negative	SARS-CoV2
Male	Portugal	Portugal	Portugal	Saliva	4	RT PCR, Real Time Polymerase Chain Reaction	Negative	SARS-CoV2
Male	Portugal	Portugal	Portugal	Saliva	16	RT PCR, Real Time Polymerase Chain Reaction	Negative	SARS-CoV2
Male	Portugal	Portugal	Portugal	Saliva	13	RT PCR, Real Time Polymerase Chain Reaction	Negative	SARS-CoV2
Male	Portugal	Portugal	Portugal	Saliva	8	RT PCR, Real Time Polymerase Chain Reaction	Negative	SARS-CoV2
Male	Portugal	Portugal	Portugal	Saliva	5	RT PCR, Real Time Polymerase Chain Reaction	Negative	SARS-CoV2
Male	Portugal	Portugal	Portugal	Saliva	7	RT PCR, Real Time Polymerase Chain Reaction	Negative	SARS-CoV2
Male	Portugal	Portugal	Portugal	Saliva	13	RT PCR, Real Time Polymerase Chain Reaction	Negative	SARS-CoV2
Male	Portugal	Portugal	Portugal	Saliva	14	RT PCR, Real Time Polymerase Chain Reaction	Negative	SARS-CoV2
Male	Portugal	Portugal	Portugal	Saliva	9	RT PCR, Real Time Polymerase Chain Reaction	Negative	SARS-CoV2
Male	Portugal	Portugal	Portugal	Saliva	19	RT PCR, Real Time Polymerase Chain Reaction	Negative	SARS-CoV2
Male	Portugal	Portugal	Portugal	Saliva	4	RT PCR, Real Time Polymerase Chain Reaction	Negative	SARS-CoV2
Male	Portugal	Portugal	Portugal	Saliva	7	RT PCR, Real Time Polymerase Chain Reaction	Negative	SARS-CoV2
Male	Portugal	Portugal	Portugal	Saliva	14	RT PCR, Real Time Polymerase Chain Reaction	Negative	SARS-CoV2
Male	Portugal	Portugal	Portugal	Saliva	12	RT PCR, Real Time Polymerase Chain Reaction	Negative	SARS-CoV2
Male	Portugal	Portugal	Portugal	Saliva	10	RT PCR, Real Time Polymerase Chain Reaction	Negative	SARS-CoV2
Male	Portugal	Portugal	Portugal	Saliva	8	RT PCR, Real Time Polymerase Chain Reaction	Negative	SARS-CoV2
Male	Portugal	Portugal	Portugal	Saliva	5	RT PCR, Real Time Polymerase Chain Reaction	Negative	SARS-CoV2
Male	Portugal	Portugal	Portugal	Saliva	10	RT PCR, Real Time Polymerase Chain Reaction	Negative	SARS-CoV2
Male	Portugal	Portugal	Portugal	Saliva	5	RT PCR, Real Time Polymerase Chain Reaction	Negative	SARS-CoV2
Male	Portugal	Portugal	Portugal	Saliva	8	RT PCR, Real Time Polymerase Chain Reaction	Negative	SARS-CoV2
Male	Portugal	Portugal	Portugal	Saliva	8	RT PCR, Real Time Polymerase Chain Reaction	Negative	SARS-CoV2
Male	Portugal	Portugal	Portugal	Saliva	8	RT PCR, Real Time Polymerase Chain Reaction	Negative	SARS-CoV2
Male	Portugal	Portugal	Portugal	Saliva	8	RT PCR, Real Time Polymerase Chain Reaction	Negative	SARS-CoV2
Male	Portugal	Portugal	Portugal	Saliva	9	RT PCR, Real Time Polymerase Chain Reaction	Negative	SARS-CoV2
Male	Portugal	Portugal	Portugal	Saliva	9	RT PCR, Real Time Polymerase Chain Reaction	Negative	SARS-CoV2
Male	Portugal	Portugal	Portugal	Saliva	33	RT PCR, Real Time Polymerase Chain Reaction	Negative	SARS-CoV2
Male	Portugal	Portugal	Portugal	Saliva	7	RT PCR, Real Time Polymerase Chain Reaction	Negative	SARS-CoV2
Male	Portugal	Portugal	Portugal	Saliva	7	RT PCR, Real Time Polymerase Chain Reaction	Negative	SARS-CoV2
Male	Portugal	Portugal	Portugal	Saliva	9	RT PCR, Real Time Polymerase Chain Reaction	Negative	SARS-CoV2
Male	Portugal	Portugal	Portugal	Saliva	7	RT PCR, Real Time Polymerase Chain Reaction	Negative	SARS-CoV2
Male	Portugal	Portugal	Portugal	Saliva	7	RT PCR, Real Time Polymerase Chain Reaction	Negative	SARS-CoV2
Male	Portugal	Portugal	Portugal	Saliva	11	RT PCR, Real Time Polymerase Chain Reaction	Negative	SARS-CoV2
Male	Portugal	Portugal	Portugal	Saliva	7	RT PCR, Real Time Polymerase Chain Reaction	Negative	SARS-CoV2
Male	Portugal	Portugal	Portugal	Saliva	15	RT PCR, Real Time Polymerase Chain Reaction	Negative	SARS-CoV2
Male	Portugal	Portugal	Portugal	Saliva	21	RT PCR, Real Time Polymerase Chain Reaction	Negative	SARS-CoV2
Male	Portugal	Portugal	Portugal	Saliva	7	RT PCR, Real Time Polymerase Chain Reaction	Negative	SARS-CoV2
Male	Portugal	Portugal	Portugal	Saliva	41	RT PCR, Real Time Polymerase Chain Reaction	Negative	SARS-CoV2
Male	Portugal	Portugal	Portugal	Saliva	12	RT PCR, Real Time Polymerase Chain Reaction	Negative	SARS-CoV2
Male	Portugal	Portugal	Portugal	Saliva	13	RT PCR, Real Time Polymerase Chain Reaction	Negative	SARS-CoV2
Male	Portugal	Portugal	Portugal	Saliva	12	RT PCR, Real Time Polymerase Chain Reaction	Negative	SARS-CoV2
Male	Portugal	Portugal	Portugal	Saliva	7	RT PCR, Real Time Polymerase Chain Reaction	Negative	SARS-CoV2
Male	Portugal	Portugal	Portugal	Saliva	9	RT PCR, Real Time Polymerase Chain Reaction	Negative	SARS-CoV2
Male	Portugal	Portugal	Portugal	Saliva	9	RT PCR, Real Time Polymerase Chain Reaction	Negative	SARS-CoV2
Male	Portugal	Portugal	Portugal	Saliva	9	RT PCR, Real Time Polymerase Chain Reaction	Negative	SARS-CoV2
Male	Portugal	Portugal	Portugal	Saliva	10	RT PCR, Real Time Polymerase Chain Reaction	Negative	SARS-CoV2
Male	Portugal	Portugal	Portugal	Saliva	9	RT PCR, Real Time Polymerase Chain Reaction	Negative	SARS-CoV2
Male	Portugal	Portugal	Portugal	Saliva	9	RT PCR, Real Time Polymerase Chain Reaction	Negative	SARS-CoV2
Male	Portugal	Portugal	Portugal	Saliva	9	RT PCR, Real Time Polymerase Chain Reaction	Negative	SARS-CoV2
Male	Portugal	Portugal	Portugal	Saliva	9	RT PCR, Real Time Polymerase Chain Reaction	Negative	SARS-CoV2
Male	Portugal	Portugal	Portugal	Saliva	18	RT PCR, Real Time Polymerase Chain Reaction	Negative	SARS-CoV2
Male	Portugal	Portugal	Portugal	Saliva	8	RT PCR, Real Time Polymerase Chain Reaction	Negative	SARS-CoV2
Male	Portugal	Portugal	Portugal	Saliva	7	RT PCR, Real Time Polymerase Chain Reaction	Negative	SARS-CoV2
Male	Portugal	Portugal	Portugal	Saliva	8	RT PCR, Real Time Polymerase Chain Reaction	Negative	SARS-CoV2
Male	Portugal	Portugal	Portugal	Saliva	5	RT PCR, Real Time Polymerase Chain Reaction	Negative	SARS-CoV2
Male	Portugal	Portugal	Portugal	Saliva	9	RT PCR, Real Time Polymerase Chain Reaction	Negative	SARS-CoV2
Male	Portugal	Portugal	Portugal	Saliva	9	RT PCR, Real Time Polymerase Chain Reaction	Negative	SARS-CoV2
Male	Portugal	Portugal	Portugal	Saliva	10	RT PCR, Real Time Polymerase Chain Reaction	Negative	SARS-CoV2
Male	Portugal	Portugal	Portugal	Saliva	10	RT PCR, Real Time Polymerase Chain Reaction	Negative	SARS-CoV2
Male	Portugal	Portugal	Portugal	Saliva	10	RT PCR, Real Time Polymerase Chain Reaction	Negative	SARS-CoV2
Male	Portugal	Portugal	Portugal	Saliva	9	RT PCR, Real Time Polymerase Chain Reaction	Negative	SARS-CoV2
Male	Portugal	Portugal	Portugal	Saliva	5	RT PCR, Real Time Polymerase Chain Reaction	Negative	SARS-CoV2
Male	Portugal	Portugal	Portugal	Saliva	9	RT PCR, Real Time Polymerase Chain Reaction	Negative	SARS-CoV2
Male	Portugal	Portugal	Portugal	Saliva	33	RT PCR, Real Time Polymerase Chain Reaction	Negative	SARS-CoV2
Male	Portugal	Portugal	Portugal	Saliva	7	RT PCR, Real Time Polymerase Chain Reaction	Negative	SARS-CoV2
Male	Portugal	Portugal	Portugal	Saliva	8	RT PCR, Real Time Polymerase Chain Reaction	Negative	SARS-CoV2
Male	Portugal	Portugal	Portugal	Saliva	6	RT PCR, Real Time Polymerase Chain Reaction	Negative	SARS-CoV2
Male	Portugal	Portugal	Portugal	Saliva	7	RT PCR, Real Time Polymerase Chain Reaction	Negative	SARS-CoV2
Male	Portugal	Portugal	Portugal	Saliva	7	RT PCR, Real Time Polymerase Chain Reaction	Negative	SARS-CoV2
Male	Portugal	Portugal	Portugal	Saliva	7	RT PCR, Real Time Polymerase Chain Reaction	Negative	SARS-CoV2
Male	Portugal	Portugal	Portugal	Saliva	7	RT PCR, Real Time Polymerase Chain Reaction	Negative	SARS-CoV2
Male	Portugal	Portugal	Portugal	Saliva	8	RT PCR, Real Time Polymerase Chain Reaction	Negative	SARS-CoV2
Male	Portugal	Portugal	Portugal	Saliva	4	RT PCR, Real Time Polymerase Chain Reaction	Negative	SARS-CoV2
Male	Portugal	Portugal	Portugal	Saliva	4	RT PCR, Real Time Polymerase Chain Reaction	Negative	SARS-CoV2
Male	Portugal	Portugal	Portugal	Saliva	7	RT PCR, Real Time Polymerase Chain Reaction	Negative	SARS-CoV2
Male	Portugal	Portugal	Portugal	Saliva	6	RT PCR, Real Time Polymerase Chain Reaction	Negative	SARS-CoV2
Male	Portugal	Portugal	Portugal	Saliva	6	RT PCR, Real Time Polymerase Chain Reaction	Negative	SARS-CoV2
Male	Portugal	Portugal	Portugal	Saliva	4	RT PCR, Real Time Polymerase Chain Reaction	Negative	SARS-CoV2
Male	Portugal	Portugal	Portugal	Saliva	6	RT PCR, Real Time Polymerase Chain Reaction	Negative	SARS-CoV2
Male	Portugal	Portugal	Portugal	Saliva	4	RT PCR, Real Time Polymerase Chain Reaction	Negative	SARS-CoV2
Male	Portugal	Portugal	Portugal	Saliva	4	RT PCR, Real Time Polymerase Chain Reaction	Negative	SARS-CoV2
Male	Portugal	Portugal	Portugal	Saliva	4	RT PCR, Real Time Polymerase Chain Reaction	Negative	SARS-CoV2
Male	Portugal	Portugal	Portugal	Saliva	12	RT PCR, Real Time Polymerase Chain Reaction	Negative	SARS-CoV2
Male	Portugal	Portugal	Portugal	Saliva	16	RT PCR, Real Time Polymerase Chain Reaction	Negative	SARS-CoV2
Male	Portugal	Portugal	Portugal	Saliva	8	RT PCR, Real Time Polymerase Chain Reaction	Negative	SARS-CoV2
Male	Portugal	Portugal	Portugal	Saliva	6	RT PCR, Real Time Polymerase Chain Reaction	Negative	SARS-CoV2
Male	Portugal	Portugal	Portugal	Saliva	12	RT PCR, Real Time Polymerase Chain Reaction	Negative	SARS-CoV2
Male	Portugal	Portugal	Portugal	Saliva	10	RT PCR, Real Time Polymerase Chain Reaction	Negative	SARS-CoV2
Male	Portugal	Portugal	Portugal	Saliva	8	RT PCR, Real Time Polymerase Chain Reaction	Negative	SARS-CoV2
Male	Portugal	Portugal	Portugal	Saliva	6	RT PCR, Real Time Polymerase Chain Reaction	Negative	SARS-CoV2
Male	Portugal	Portugal	Portugal	Saliva	7	RT PCR, Real Time Polymerase Chain Reaction	Negative	SARS-CoV2
Male	Portugal	Portugal	Portugal	Saliva	13	RT PCR, Real Time Polymerase Chain Reaction	Negative	SARS-CoV2
Male	Portugal	Portugal	Portugal	Saliva	19	RT PCR, Real Time Polymerase Chain Reaction	Negative	SARS-CoV2
Male	Portugal	Portugal	Portugal	Saliva	13	RT PCR, Real Time Polymerase Chain Reaction	Negative	SARS-CoV2
Male	Portugal	Portugal	Portugal	Saliva	14	RT PCR, Real Time Polymerase Chain Reaction	Negative	SARS-CoV2
Male	Portugal	Portugal	Portugal	Saliva	14	RT PCR, Real Time Polymerase Chain Reaction	Negative	SARS-CoV2
Male	Portugal	Portugal	Portugal	Saliva	7	RT PCR, Real Time Polymerase Chain Reaction	Negative	SARS-CoV2
Male	Portugal	Portugal	Portugal	Saliva	8	RT PCR, Real Time Polymerase Chain Reaction	Negative	SARS-CoV2
Male	Portugal	Portugal	Portugal	Saliva	10	RT PCR, Real Time Polymerase Chain Reaction	Negative	SARS-CoV2
Male	Portugal	Portugal	Portugal	Saliva	5	RT PCR, Real Time Polymerase Chain Reaction	Negative	SARS-CoV2
Male	Portugal	Portugal	Portugal	Saliva	5	RT PCR, Real Time Polymerase Chain Reaction	Negative	SARS-CoV2
Male	Portugal	Portugal	Portugal	Saliva	17	RT PCR, Real Time Polymerase Chain Reaction	Negative	SARS-CoV2
Male	Portugal	Portugal	Portugal	Saliva	8	RT PCR, Real Time Polymerase Chain Reaction	Negative	SARS-CoV2
Male	Portugal	Portugal	Portugal	Saliva	5	RT PCR, Real Time Polymerase Chain Reaction	Negative	SARS-CoV2
Male	Portugal	Portugal	Portugal	Saliva	6	RT PCR, Real Time Polymerase Chain Reaction	Negative	SARS-CoV2
Male	Portugal	Portugal	Portugal	Saliva	9	RT PCR, Real Time Polymerase Chain Reaction	Negative	SARS-CoV2
Male	Portugal	Portugal	Portugal	Saliva	15	RT PCR, Real Time Polymerase Chain Reaction	Negative	SARS-CoV2
Male	Portugal	Portugal	Portugal	Saliva	15	RT PCR, Real Time Polymerase Chain Reaction	Negative	SARS-CoV2
Male	Portugal	Portugal	Portugal	Saliva	7	RT PCR, Real Time Polymerase Chain Reaction	Negative	SARS-CoV2
Male	Portugal	Portugal	Portugal	Saliva	14	RT PCR, Real Time Polymerase Chain Reaction	Negative	SARS-CoV2
Male	Portugal	Portugal	Portugal	Saliva	12	RT PCR, Real Time Polymerase Chain Reaction	Negative	SARS-CoV2
Male	Portugal	Portugal	Portugal	Saliva	13	RT PCR, Real Time Polymerase Chain Reaction	Negative	SARS-CoV2
Male	Portugal	Portugal	Portugal	Saliva	7	RT PCR, Real Time Polymerase Chain Reaction	Negative	SARS-CoV2
Male	Portugal	Portugal	Portugal	Saliva	6	RT PCR, Real Time Polymerase Chain Reaction	Negative	SARS-CoV2
Male	Portugal	Portugal	Portugal	Saliva	29	RT PCR, Real Time Polymerase Chain Reaction	Negative	SARS-CoV2
Male	Portugal	Portugal	Portugal	Saliva	4	RT PCR, Real Time Polymerase Chain Reaction	Negative	SARS-CoV2
Male	Portugal	Portugal	Portugal	Saliva	12	RT PCR, Real Time Polymerase Chain Reaction	Negative	SARS-CoV2
Male	Portugal	Portugal	Portugal	Saliva	7	RT PCR, Real Time Polymerase Chain Reaction	Negative	SARS-CoV2
Male	Portugal	Portugal	Portugal	Saliva	6	RT PCR, Real Time Polymerase Chain Reaction	Negative	SARS-CoV2
Male	Portugal	Portugal	Portugal	Saliva	6	RT PCR, Real Time Polymerase Chain Reaction	Negative	SARS-CoV2
Male	Portugal	Portugal	Portugal	Saliva	6	RT PCR, Real Time Polymerase Chain Reaction	Negative	SARS-CoV2
Male	Portugal	Portugal	Portugal	Saliva	7	RT PCR, Real Time Polymerase Chain Reaction	Negative	SARS-CoV2
Male	Portugal	Portugal	Portugal	Saliva	6	RT PCR, Real Time Polymerase Chain Reaction	Negative	SARS-CoV2
Male	Portugal	Portugal	Portugal	Saliva	6	RT PCR, Real Time Polymerase Chain Reaction	Negative	SARS-CoV2
Male	Portugal	Portugal	Portugal	Saliva	11	RT PCR, Real Time Polymerase Chain Reaction	Negative	SARS-CoV2
Male	Portugal	Portugal	Portugal	Saliva	10	RT PCR, Real Time Polymerase Chain Reaction	Negative	SARS-CoV2
Male	Portugal	Portugal	Portugal	Saliva	10	RT PCR, Real Time Polymerase Chain Reaction	Negative	SARS-CoV2
Male	Portugal	Portugal	Portugal	Saliva	8	RT PCR, Real Time Polymerase Chain Reaction	Negative	SARS-CoV2
Male	Portugal	Portugal	Portugal	Saliva	9	RT PCR, Real Time Polymerase Chain Reaction	Negative	SARS-CoV2
Male	Portugal	Portugal	Portugal	Saliva	8	RT PCR, Real Time Polymerase Chain Reaction	Negative	SARS-CoV2
Male	Portugal	Portugal	Portugal	Saliva	8	RT PCR, Real Time Polymerase Chain Reaction	Negative	SARS-CoV2
Male	Portugal	Portugal	Portugal	Saliva	35	RT PCR, Real Time Polymerase Chain Reaction	Negative	SARS-CoV2
Male	Portugal	Portugal	Portugal	Saliva	10	RT PCR, Real Time Polymerase Chain Reaction	Negative	SARS-CoV2
Male	Portugal	Portugal	Portugal	Saliva	6	RT PCR, Real Time Polymerase Chain Reaction	Negative	SARS-CoV2
Male	Portugal	Portugal	Portugal	Saliva	10	RT PCR, Real Time Polymerase Chain Reaction	Negative	SARS-CoV2
Male	Portugal	Portugal	Portugal	Saliva	10	RT PCR, Real Time Polymerase Chain Reaction	Negative	SARS-CoV2
Male	Portugal	Portugal	Portugal	Saliva	10	RT PCR, Real Time Polymerase Chain Reaction	Negative	SARS-CoV2
Male	Portugal	Portugal	Portugal	Saliva	11	RT PCR, Real Time Polymerase Chain Reaction	Negative	SARS-CoV2
Male	Portugal	Portugal	Portugal	Saliva	16	RT PCR, Real Time Polymerase Chain Reaction	Negative	SARS-CoV2
Male	Portugal	Portugal	Portugal	Saliva	13	RT PCR, Real Time Polymerase Chain Reaction	Negative	SARS-CoV2
Male	Portugal	Portugal	Portugal	Saliva	12	RT PCR, Real Time Polymerase Chain Reaction	Negative	SARS-CoV2
Male	Portugal	Portugal	Portugal	Saliva	19	RT PCR, Real Time Polymerase Chain Reaction	Negative	SARS-CoV2
Male	Portugal	Portugal	Portugal	Saliva	21	RT PCR, Real Time Polymerase Chain Reaction	Negative	SARS-CoV2
Male	Portugal	Portugal	Portugal	Saliva	28	RT PCR, Real Time Polymerase Chain Reaction	Negative	SARS-CoV2
Male	Portugal	Portugal	Portugal	Saliva	11	RT PCR, Real Time Polymerase Chain Reaction	Negative	SARS-CoV2
Male	Portugal	Portugal	Portugal	Saliva	12	RT PCR, Real Time Polymerase Chain Reaction	Negative	SARS-CoV2
Male	Portugal	Portugal	Portugal	Saliva	12	RT PCR, Real Time Polymerase Chain Reaction	Negative	SARS-CoV2
Male	Portugal	Portugal	Portugal	Saliva	7	RT PCR, Real Time Polymerase Chain Reaction	Negative	SARS-CoV2
Male	Portugal	Portugal	Portugal	Saliva	9	RT PCR, Real Time Polymerase Chain Reaction	Negative	SARS-CoV2
Male	Portugal	Portugal	Portugal	Saliva	21	RT PCR, Real Time Polymerase Chain Reaction	Negative	SARS-CoV2
Male	Portugal	Portugal	Portugal	Saliva	12	RT PCR, Real Time Polymerase Chain Reaction	Negative	SARS-CoV2
Male	Portugal	Portugal	Portugal	Saliva	6	RT PCR, Real Time Polymerase Chain Reaction	Negative	SARS-CoV2
Male	Portugal	Portugal	Portugal	Saliva	5	RT PCR, Real Time Polymerase Chain Reaction	Negative	SARS-CoV2
Male	Portugal	Portugal	Portugal	Saliva	5	RT PCR, Real Time Polymerase Chain Reaction	Negative	SARS-CoV2
Male	Portugal	Portugal	Portugal	Saliva	4	RT PCR, Real Time Polymerase Chain Reaction	Negative	SARS-CoV2
Male	Portugal	Portugal	Portugal	Saliva	5	RT PCR, Real Time Polymerase Chain Reaction	Negative	SARS-CoV2
Male	Portugal	Portugal	Portugal	Saliva	14	RT PCR, Real Time Polymerase Chain Reaction	Negative	SARS-CoV2
Male	Portugal	Portugal	Portugal	Saliva	17	RT PCR, Real Time Polymerase Chain Reaction	Negative	SARS-CoV2
Male	Portugal	Portugal	Portugal	Saliva	7	RT PCR, Real Time Polymerase Chain Reaction	Negative	SARS-CoV2
Male	Portugal	Portugal	Portugal	Saliva	15	RT PCR, Real Time Polymerase Chain Reaction	Negative	SARS-CoV2
Male	Portugal	Portugal	Portugal	Saliva	7	RT PCR, Real Time Polymerase Chain Reaction	Negative	SARS-CoV2
Male	Portugal	Portugal	Portugal	Saliva	8	RT PCR, Real Time Polymerase Chain Reaction	Negative	SARS-CoV2
Male	Portugal	Portugal	Portugal	Saliva	8	RT PCR, Real Time Polymerase Chain Reaction	Negative	SARS-CoV2
Male	Portugal	Portugal	Portugal	Saliva	4	RT PCR, Real Time Polymerase Chain Reaction	Negative	SARS-CoV2
Male	Portugal	Portugal	Portugal	Saliva	5	RT PCR, Real Time Polymerase Chain Reaction	Negative	SARS-CoV2
Male	Portugal	Portugal	Portugal	Saliva	6	RT PCR, Real Time Polymerase Chain Reaction	Negative	SARS-CoV2
Male	Portugal	Portugal	Portugal	Saliva	6	RT PCR, Real Time Polymerase Chain Reaction	Negative	SARS-CoV2
Male	Portugal	Portugal	Portugal	Saliva	13	RT PCR, Real Time Polymerase Chain Reaction	Negative	SARS-CoV2
Male	Portugal	Portugal	Portugal	Saliva	5	RT PCR, Real Time Polymerase Chain Reaction	Negative	SARS-CoV2
Male	Portugal	Portugal	Portugal	Saliva	5	RT PCR, Real Time Polymerase Chain Reaction	Negative	SARS-CoV2
Male	Portugal	Portugal	Portugal	Saliva	6	RT PCR, Real Time Polymerase Chain Reaction	Negative	SARS-CoV2
Male	Portugal	Portugal	Portugal	Saliva	19	RT PCR, Real Time Polymerase Chain Reaction	Negative	SARS-CoV2
Male	Portugal	Portugal	Portugal	Saliva	14	RT PCR, Real Time Polymerase Chain Reaction	Negative	SARS-CoV2
Male	Portugal	Portugal	Portugal	Saliva	12	RT PCR, Real Time Polymerase Chain Reaction	Negative	SARS-CoV2
Male	Portugal	Portugal	Portugal	Saliva	10	RT PCR, Real Time Polymerase Chain Reaction	Negative	SARS-CoV2
Male	Portugal	Portugal	Portugal	Saliva	4	RT PCR, Real Time Polymerase Chain Reaction	Negative	SARS-CoV2
Male	Portugal	Portugal	Portugal	Saliva	14	RT PCR, Real Time Polymerase Chain Reaction	Negative	SARS-CoV2
Male	Portugal	Portugal	Portugal	Saliva	16	RT PCR, Real Time Polymerase Chain Reaction	Negative	SARS-CoV2
Male	Portugal	Portugal	Portugal	Saliva	13	RT PCR, Real Time Polymerase Chain Reaction	Negative	SARS-CoV2
Male	Portugal	Portugal	Portugal	Saliva	13	RT PCR, Real Time Polymerase Chain Reaction	Negative	SARS-CoV2
Male	Portugal	Portugal	Portugal	Saliva	6	RT PCR, Real Time Polymerase Chain Reaction	Negative	SARS-CoV2
Male	Portugal	Portugal	Portugal	Saliva	7	RT PCR, Real Time Polymerase Chain Reaction	Negative	SARS-CoV2
Male	Portugal	Portugal	Portugal	Saliva	9	RT PCR, Real Time Polymerase Chain Reaction	Negative	SARS-CoV2
Male	Portugal	Portugal	Portugal	Saliva	6	RT PCR, Real Time Polymerase Chain Reaction	Negative	SARS-CoV2
Male	Portugal	Portugal	Portugal	Saliva	7	RT PCR, Real Time Polymerase Chain Reaction	Negative	SARS-CoV2
Male	Portugal	Portugal	Portugal	Saliva	7	RT PCR, Real Time Polymerase Chain Reaction	Negative	SARS-CoV2
Male	Portugal	Portugal	Portugal	Saliva	6	RT PCR, Real Time Polymerase Chain Reaction	Negative	SARS-CoV2
Male	Portugal	Portugal	Portugal	Saliva	6	RT PCR, Real Time Polymerase Chain Reaction	Negative	SARS-CoV2
Male	Portugal	Portugal	Portugal	Saliva	6	RT PCR, Real Time Polymerase Chain Reaction	Negative	SARS-CoV2
Male	Portugal	Portugal	Portugal	Saliva	15	RT PCR, Real Time Polymerase Chain Reaction	Negative	SARS-CoV2
Male	Portugal	Portugal	Portugal	Saliva	15	RT PCR, Real Time Polymerase Chain Reaction	Negative	SARS-CoV2
Male	Portugal	Portugal	Portugal	Saliva	15	RT PCR, Real Time Polymerase Chain Reaction	Negative	SARS-CoV2
Male	Portugal	Portugal	Portugal	Saliva	13	RT PCR, Real Time Polymerase Chain Reaction	Negative	SARS-CoV2
Male	Portugal	Portugal	Portugal	Saliva	14	RT PCR, Real Time Polymerase Chain Reaction	Negative	SARS-CoV2
Male	Portugal	Portugal	Portugal	Saliva	10	RT PCR, Real Time Polymerase Chain Reaction	Negative	SARS-CoV2
Male	Portugal	Portugal	Portugal	Saliva	16	RT PCR, Real Time Polymerase Chain Reaction	Negative	SARS-CoV2
Male	Portugal	Portugal	Portugal	Saliva	13	RT PCR, Real Time Polymerase Chain Reaction	Negative	SARS-CoV2
Male	Portugal	Portugal	Portugal	Saliva	12	RT PCR, Real Time Polymerase Chain Reaction	Negative	SARS-CoV2
Male	Portugal	Portugal	Portugal	Saliva	10	RT PCR, Real Time Polymerase Chain Reaction	Negative	SARS-CoV2
Male	Portugal	Portugal	Portugal	Saliva	12	RT PCR, Real Time Polymerase Chain Reaction	Negative	SARS-CoV2
Male	Portugal	Portugal	Portugal	Saliva	13	RT PCR, Real Time Polymerase Chain Reaction	Negative	SARS-CoV2
Male	Portugal	Portugal	Portugal	Saliva	12	RT PCR, Real Time Polymerase Chain Reaction	Negative	SARS-CoV2
Male	Portugal	Portugal	Portugal	Saliva	12	RT PCR, Real Time Polymerase Chain Reaction	Negative	SARS-CoV2
Male	Portugal	Portugal	Portugal	Saliva	12	RT PCR, Real Time Polymerase Chain Reaction	Negative	SARS-CoV2
Male	Portugal	Portugal	Portugal	Saliva	10	RT PCR, Real Time Polymerase Chain Reaction	Negative	SARS-CoV2
Male	Portugal	Portugal	Portugal	Saliva	10	RT PCR, Real Time Polymerase Chain Reaction	Negative	SARS-CoV2
Male	Portugal	Portugal	Portugal	Saliva	14	RT PCR, Real Time Polymerase Chain Reaction	Negative	SARS-CoV2
Male	Portugal	Portugal	Portugal	Saliva	14	RT PCR, Real Time Polymerase Chain Reaction	Negative	SARS-CoV2
Male	Portugal	Portugal	Portugal	Saliva	9	RT PCR, Real Time Polymerase Chain Reaction	Negative	SARS-CoV2
Male	Portugal	Portugal	Portugal	Saliva	12	RT PCR, Real Time Polymerase Chain Reaction	Negative	SARS-CoV2
Male	Portugal	Portugal	Portugal	Saliva	9	RT PCR, Real Time Polymerase Chain Reaction	Negative	SARS-CoV2
Male	Portugal	Portugal	Portugal	Saliva	7	RT PCR, Real Time Polymerase Chain Reaction	Negative	SARS-CoV2
Male	Portugal	Portugal	Portugal	Saliva	10	RT PCR, Real Time Polymerase Chain Reaction	Negative	SARS-CoV2
Male	Portugal	Portugal	Portugal	Saliva	6	RT PCR, Real Time Polymerase Chain Reaction	Negative	SARS-CoV2
Male	Portugal	Portugal	Portugal	Saliva	5	RT PCR, Real Time Polymerase Chain Reaction	Negative	SARS-CoV2
Male	Portugal	Portugal	Portugal	Saliva	15	RT PCR, Real Time Polymerase Chain Reaction	Negative	SARS-CoV2
Male	Portugal	Portugal	Portugal	Saliva	6	RT PCR, Real Time Polymerase Chain Reaction	Negative	SARS-CoV2
Male	Portugal	Portugal	Portugal	Saliva	7	RT PCR, Real Time Polymerase Chain Reaction	Negative	SARS-CoV2
Male	Portugal	Portugal	Portugal	Saliva	7	RT PCR, Real Time Polymerase Chain Reaction	Negative	SARS-CoV2
Male	Portugal	Portugal	Portugal	Saliva	12	RT PCR, Real Time Polymerase Chain Reaction	Negative	SARS-CoV2
Male	Portugal	Portugal	Portugal	Saliva	6	RT PCR, Real Time Polymerase Chain Reaction	Negative	SARS-CoV2
Male	Portugal	Portugal	Portugal	Saliva	12	RT PCR, Real Time Polymerase Chain Reaction	Negative	SARS-CoV2
Male	Portugal	Portugal	Portugal	Saliva	7	RT PCR, Real Time Polymerase Chain Reaction	Negative	SARS-CoV2
Male	Portugal	Portugal	Portugal	Saliva	7	RT PCR, Real Time Polymerase Chain Reaction	Negative	SARS-CoV2
Male	Portugal	Portugal	Portugal	Saliva	6	RT PCR, Real Time Polymerase Chain Reaction	Negative	SARS-CoV2
Male	Portugal	Portugal	Portugal	Saliva	5	RT PCR, Real Time Polymerase Chain Reaction	Negative	SARS-CoV2
Male	Portugal	Portugal	Portugal	Saliva	6	RT PCR, Real Time Polymerase Chain Reaction	Negative	SARS-CoV2
Male	Portugal	Portugal	Portugal	Saliva	8	RT PCR, Real Time Polymerase Chain Reaction	Negative	SARS-CoV2
Male	Portugal	Portugal	Portugal	Saliva	9	RT PCR, Real Time Polymerase Chain Reaction	Negative	SARS-CoV2
Male	Portugal	Portugal	Portugal	Saliva	5	RT PCR, Real Time Polymerase Chain Reaction	Negative	SARS-CoV2
Male	Portugal	Portugal	Portugal	Saliva	5	RT PCR, Real Time Polymerase Chain Reaction	Negative	SARS-CoV2
Male	Portugal	Portugal	Portugal	Saliva	7	RT PCR, Real Time Polymerase Chain Reaction	Negative	SARS-CoV2
Male	Portugal	Portugal	Portugal	Saliva	11	RT PCR, Real Time Polymerase Chain Reaction	Negative	SARS-CoV2
Male	Portugal	Portugal	Portugal	Saliva	10	RT PCR, Real Time Polymerase Chain Reaction	Negative	SARS-CoV2
Male	Portugal	Portugal	Portugal	Saliva	15	RT PCR, Real Time Polymerase Chain Reaction	Negative	SARS-CoV2
Male	Portugal	Portugal	Portugal	Saliva	8	RT PCR, Real Time Polymerase Chain Reaction	Negative	SARS-CoV2
Male	Portugal	Portugal	Portugal	Saliva	13	RT PCR, Real Time Polymerase Chain Reaction	Negative	SARS-CoV2
Male	Portugal	Portugal	Portugal	Saliva	4	RT PCR, Real Time Polymerase Chain Reaction	Negative	SARS-CoV2
Male	Portugal	Portugal	Portugal	Saliva	8	RT PCR, Real Time Polymerase Chain Reaction	Negative	SARS-CoV2
Male	Portugal	Portugal	Portugal	Saliva	10	RT PCR, Real Time Polymerase Chain Reaction	Negative	SARS-CoV2
Male	Portugal	Portugal	Portugal	Saliva	13	RT PCR, Real Time Polymerase Chain Reaction	Negative	SARS-CoV2
Male	Portugal	Portugal	Portugal	Saliva	10	RT PCR, Real Time Polymerase Chain Reaction	Negative	SARS-CoV2
Male	Portugal	Portugal	Portugal	Saliva	9	RT PCR, Real Time Polymerase Chain Reaction	Negative	SARS-CoV2
Male	Portugal	Portugal	Portugal	Saliva	8	RT PCR, Real Time Polymerase Chain Reaction	Negative	SARS-CoV2
Male	Portugal	Portugal	Portugal	Saliva	6	RT PCR, Real Time Polymerase Chain Reaction	Negative	SARS-CoV2
Male	Portugal	Portugal	Portugal	Saliva	7	RT PCR, Real Time Polymerase Chain Reaction	Negative	SARS-CoV2
Male	Portugal	Portugal	Portugal	Saliva	7	RT PCR, Real Time Polymerase Chain Reaction	Negative	SARS-CoV2
Male	Portugal	Portugal	Portugal	Saliva	8	RT PCR, Real Time Polymerase Chain Reaction	Negative	SARS-CoV2
Male	Portugal	Portugal	Portugal	Saliva	9	RT PCR, Real Time Polymerase Chain Reaction	Negative	SARS-CoV2
Male	Portugal	Portugal	Portugal	Saliva	6	RT PCR, Real Time Polymerase Chain Reaction	Negative	SARS-CoV2
Male	Portugal	Portugal	Portugal	Saliva	6	RT PCR, Real Time Polymerase Chain Reaction	Negative	SARS-CoV2
Male	Portugal	Portugal	Portugal	Saliva	15	RT PCR, Real Time Polymerase Chain Reaction	Negative	SARS-CoV2
Male	Portugal	Portugal	Portugal	Saliva	14	RT PCR, Real Time Polymerase Chain Reaction	Negative	SARS-CoV2
Male	Portugal	Portugal	Portugal	Saliva	9	RT PCR, Real Time Polymerase Chain Reaction	Negative	SARS-CoV2
Male	Portugal	Portugal	Portugal	Saliva	7	RT PCR, Real Time Polymerase Chain Reaction	Negative	SARS-CoV2
Male	Portugal	Portugal	Portugal	Saliva	8	RT PCR, Real Time Polymerase Chain Reaction	Negative	SARS-CoV2
Male	Portugal	Portugal	Portugal	Saliva	11	RT PCR, Real Time Polymerase Chain Reaction	Negative	SARS-CoV2
Male	Portugal	Portugal	Portugal	Saliva	7	RT PCR, Real Time Polymerase Chain Reaction	Negative	SARS-CoV2
Male	Portugal	Portugal	Portugal	Saliva	6	RT PCR, Real Time Polymerase Chain Reaction	Negative	SARS-CoV2
Male	Portugal	Portugal	Portugal	Saliva	11	RT PCR, Real Time Polymerase Chain Reaction	Negative	SARS-CoV2
Male	Portugal	Portugal	Portugal	Saliva	10	RT PCR, Real Time Polymerase Chain Reaction	Negative	SARS-CoV2
Male	Portugal	Portugal	Portugal	Saliva	11	RT PCR, Real Time Polymerase Chain Reaction	Negative	SARS-CoV2
Male	Portugal	Portugal	Portugal	Saliva	11	RT PCR, Real Time Polymerase Chain Reaction	Negative	SARS-CoV2
Male	Portugal	Portugal	Portugal	Saliva	11	RT PCR, Real Time Polymerase Chain Reaction	Negative	SARS-CoV2
Male	Portugal	Portugal	Portugal	Saliva	12	RT PCR, Real Time Polymerase Chain Reaction	Negative	SARS-CoV2
Male	Portugal	Portugal	Portugal	Saliva	8	RT PCR, Real Time Polymerase Chain Reaction	Negative	SARS-CoV2
Male	Portugal	Portugal	Portugal	Saliva	14	RT PCR, Real Time Polymerase Chain Reaction	Negative	SARS-CoV2
Male	Portugal	Portugal	Portugal	Saliva	11	RT PCR, Real Time Polymerase Chain Reaction	Negative	SARS-CoV2
Male	Portugal	Portugal	Portugal	Saliva	11	RT PCR, Real Time Polymerase Chain Reaction	Negative	SARS-CoV2
Male	Portugal	Portugal	Portugal	Saliva	13	RT PCR, Real Time Polymerase Chain Reaction	Negative	SARS-CoV2
Male	Portugal	Portugal	Portugal	Saliva	14	RT PCR, Real Time Polymerase Chain Reaction	Negative	SARS-CoV2
Male	Portugal	Portugal	Portugal	Saliva	10	RT PCR, Real Time Polymerase Chain Reaction	Negative	SARS-CoV2
Male	Portugal	Portugal	Portugal	Saliva	13	RT PCR, Real Time Polymerase Chain Reaction	Negative	SARS-CoV2
Male	Portugal	Portugal	Portugal	Saliva	10	RT PCR, Real Time Polymerase Chain Reaction	Negative	SARS-CoV2
Male	Portugal	Portugal	Portugal	Saliva	11	RT PCR, Real Time Polymerase Chain Reaction	Negative	SARS-CoV2
Male	Portugal	Portugal	Portugal	Saliva	10	RT PCR, Real Time Polymerase Chain Reaction	Negative	SARS-CoV2
Male	Portugal	Portugal	Portugal	Saliva	4	RT PCR, Real Time Polymerase Chain Reaction	Negative	SARS-CoV2
Male	Portugal	Portugal	Portugal	Saliva	4	RT PCR, Real Time Polymerase Chain Reaction	Negative	SARS-CoV2
Male	Portugal	Portugal	Portugal	Saliva	6	RT PCR, Real Time Polymerase Chain Reaction	Negative	SARS-CoV2
Male	Portugal	Portugal	Portugal	Saliva	17	RT PCR, Real Time Polymerase Chain Reaction	Negative	SARS-CoV2
Male	Portugal	Portugal	Portugal	Saliva	10	RT PCR, Real Time Polymerase Chain Reaction	Negative	SARS-CoV2
Male	Portugal	Portugal	Portugal	Saliva	13	RT PCR, Real Time Polymerase Chain Reaction	Negative	SARS-CoV2
Male	Portugal	Portugal	Portugal	Saliva	12	RT PCR, Real Time Polymerase Chain Reaction	Negative	SARS-CoV2
Male	Portugal	Portugal	Portugal	Saliva	10	RT PCR, Real Time Polymerase Chain Reaction	Negative	SARS-CoV2
Male	Portugal	Portugal	Portugal	Saliva	10	RT PCR, Real Time Polymerase Chain Reaction	Negative	SARS-CoV2
Male	Portugal	Portugal	Portugal	Saliva	17	RT PCR, Real Time Polymerase Chain Reaction	Negative	SARS-CoV2
Male	Portugal	Portugal	Portugal	Saliva	12	RT PCR, Real Time Polymerase Chain Reaction	Negative	SARS-CoV2
Male	Portugal	Portugal	Portugal	Saliva	5	RT PCR, Real Time Polymerase Chain Reaction	Negative	SARS-CoV2
Male	Portugal	Portugal	Portugal	Saliva	12	RT PCR, Real Time Polymerase Chain Reaction	Negative	SARS-CoV2
Male	Portugal	Portugal	Portugal	Saliva	16	RT PCR, Real Time Polymerase Chain Reaction	Negative	SARS-CoV2
Male	Portugal	Portugal	Portugal	Saliva	11	RT PCR, Real Time Polymerase Chain Reaction	Negative	SARS-CoV2
Male	Portugal	Portugal	Portugal	Saliva	15	RT PCR, Real Time Polymerase Chain Reaction	Negative	SARS-CoV2
Male	Portugal	Portugal	Portugal	Saliva	13	RT PCR, Real Time Polymerase Chain Reaction	Negative	SARS-CoV2
Male	Portugal	Portugal	Portugal	Saliva	17	RT PCR, Real Time Polymerase Chain Reaction	Negative	SARS-CoV2
Male	Portugal	Portugal	Portugal	Saliva	13	RT PCR, Real Time Polymerase Chain Reaction	Negative	SARS-CoV2
Male	Portugal	Portugal	Portugal	Saliva	9	RT PCR, Real Time Polymerase Chain Reaction	Negative	SARS-CoV2
Male	Portugal	Portugal	Portugal	Saliva	8	RT PCR, Real Time Polymerase Chain Reaction	Negative	SARS-CoV2
Male	Portugal	Portugal	Portugal	Saliva	6	RT PCR, Real Time Polymerase Chain Reaction	Negative	SARS-CoV2
Male	Portugal	Portugal	Portugal	Saliva	10	RT PCR, Real Time Polymerase Chain Reaction	Negative	SARS-CoV2
Male	Portugal	Portugal	Portugal	Saliva	8	RT PCR, Real Time Polymerase Chain Reaction	Negative	SARS-CoV2
Male	Portugal	Portugal	Portugal	Saliva	5	RT PCR, Real Time Polymerase Chain Reaction	Negative	SARS-CoV2
Male	Portugal	Portugal	Portugal	Saliva	10	RT PCR, Real Time Polymerase Chain Reaction	Negative	SARS-CoV2
Male	Portugal	Portugal	Portugal	Saliva	10	RT PCR, Real Time Polymerase Chain Reaction	Negative	SARS-CoV2
Male	Portugal	Portugal	Portugal	Saliva	8	RT PCR, Real Time Polymerase Chain Reaction	Negative	SARS-CoV2
Male	Portugal	Portugal	Portugal	Saliva	19	RT PCR, Real Time Polymerase Chain Reaction	Negative	SARS-CoV2
Male	Portugal	Portugal	Portugal	Saliva	11	RT PCR, Real Time Polymerase Chain Reaction	Negative	SARS-CoV2
Male	Portugal	Portugal	Portugal	Saliva	15	RT PCR, Real Time Polymerase Chain Reaction	Negative	SARS-CoV2
Male	Portugal	Portugal	Portugal	Saliva	10	RT PCR, Real Time Polymerase Chain Reaction	Negative	SARS-CoV2
Male	Portugal	Portugal	Portugal	Saliva	11	RT PCR, Real Time Polymerase Chain Reaction	Negative	SARS-CoV2
Male	Portugal	Portugal	Portugal	Saliva	12	RT PCR, Real Time Polymerase Chain Reaction	Negative	SARS-CoV2
Male	Portugal	Portugal	Portugal	Saliva	4	RT PCR, Real Time Polymerase Chain Reaction	Negative	SARS-CoV2
Male	Portugal	Portugal	Portugal	Saliva	15	RT PCR, Real Time Polymerase Chain Reaction	Negative	SARS-CoV2
Male	Portugal	Portugal	Portugal	Saliva	15	RT PCR, Real Time Polymerase Chain Reaction	Negative	SARS-CoV2
Male	Portugal	Portugal	Portugal	Saliva	14	RT PCR, Real Time Polymerase Chain Reaction	Negative	SARS-CoV2
Male	Portugal	Portugal	Portugal	Saliva	15	RT PCR, Real Time Polymerase Chain Reaction	Negative	SARS-CoV2
Male	Portugal	Portugal	Portugal	Saliva	15	RT PCR, Real Time Polymerase Chain Reaction	Negative	SARS-CoV2
Male	Portugal	Portugal	Portugal	Saliva	7	RT PCR, Real Time Polymerase Chain Reaction	Negative	SARS-CoV2
Male	Portugal	Portugal	Portugal	Saliva	5	RT PCR, Real Time Polymerase Chain Reaction	Negative	SARS-CoV2
Male	Portugal	Portugal	Portugal	Saliva	6	RT PCR, Real Time Polymerase Chain Reaction	Negative	SARS-CoV2
Male	Portugal	Portugal	Portugal	Saliva	6	RT PCR, Real Time Polymerase Chain Reaction	Negative	SARS-CoV2
Male	Portugal	Portugal	Portugal	Saliva	6	RT PCR, Real Time Polymerase Chain Reaction	Negative	SARS-CoV2
Male	Portugal	Portugal	Portugal	Saliva	6	RT PCR, Real Time Polymerase Chain Reaction	Negative	SARS-CoV2
Male	Portugal	Portugal	Portugal	Saliva	14	RT PCR, Real Time Polymerase Chain Reaction	Negative	SARS-CoV2
Male	Portugal	Portugal	Portugal	Saliva	8	RT PCR, Real Time Polymerase Chain Reaction	Negative	SARS-CoV2
Male	Portugal	Portugal	Portugal	Saliva	5	RT PCR, Real Time Polymerase Chain Reaction	Negative	SARS-CoV2
Male	Portugal	Portugal	Portugal	Saliva	14	RT PCR, Real Time Polymerase Chain Reaction	Negative	SARS-CoV2
Male	Portugal	Portugal	Portugal	Saliva	12	RT PCR, Real Time Polymerase Chain Reaction	Negative	SARS-CoV2
Male	Portugal	Portugal	Portugal	Saliva	5	RT PCR, Real Time Polymerase Chain Reaction	Negative	SARS-CoV2
Male	Portugal	Portugal	Portugal	Saliva	12	RT PCR, Real Time Polymerase Chain Reaction	Negative	SARS-CoV2
Male	Portugal	Portugal	Portugal	Saliva	14	RT PCR, Real Time Polymerase Chain Reaction	Negative	SARS-CoV2
Male	Portugal	Portugal	Portugal	Saliva	14	RT PCR, Real Time Polymerase Chain Reaction	Negative	SARS-CoV2
Male	Portugal	Portugal	Portugal	Saliva	3	RT PCR, Real Time Polymerase Chain Reaction	Negative	SARS-CoV2
Male	Portugal	Portugal	Portugal	Saliva	3	RT PCR, Real Time Polymerase Chain Reaction	Negative	SARS-CoV2
Male	Portugal	Portugal	Portugal	Saliva	7	RT PCR, Real Time Polymerase Chain Reaction	Negative	SARS-CoV2
Male	Portugal	Portugal	Portugal	Saliva	9	RT PCR, Real Time Polymerase Chain Reaction	Negative	SARS-CoV2
Male	Portugal	Portugal	Portugal	Saliva	10	RT PCR, Real Time Polymerase Chain Reaction	Negative	SARS-CoV2
Male	Portugal	Portugal	Portugal	Saliva	9	RT PCR, Real Time Polymerase Chain Reaction	Negative	SARS-CoV2
Male	Portugal	Portugal	Portugal	Saliva	5	RT PCR, Real Time Polymerase Chain Reaction	Negative	SARS-CoV2
Male	Portugal	Portugal	Portugal	Saliva	7	RT PCR, Real Time Polymerase Chain Reaction	Negative	SARS-CoV2
Male	Portugal	Portugal	Portugal	Saliva	13	RT PCR, Real Time Polymerase Chain Reaction	Negative	SARS-CoV2
Male	Portugal	Portugal	Portugal	Saliva	10	RT PCR, Real Time Polymerase Chain Reaction	Negative	SARS-CoV2
Male	Portugal	Portugal	Portugal	Saliva	6	RT PCR, Real Time Polymerase Chain Reaction	Negative	SARS-CoV2
Male	Portugal	Portugal	Portugal	Saliva	7	RT PCR, Real Time Polymerase Chain Reaction	Negative	SARS-CoV2
Male	Portugal	Portugal	Portugal	Saliva	10	RT PCR, Real Time Polymerase Chain Reaction	Negative	SARS-CoV2
Male	Portugal	Portugal	Portugal	Saliva	5	RT PCR, Real Time Polymerase Chain Reaction	Negative	SARS-CoV2
Male	Portugal	Portugal	Portugal	Saliva	7	RT PCR, Real Time Polymerase Chain Reaction	Negative	SARS-CoV2
Male	Portugal	Portugal	Portugal	Saliva	8	RT PCR, Real Time Polymerase Chain Reaction	Negative	SARS-CoV2
Male	Portugal	Portugal	Portugal	Saliva	11	RT PCR, Real Time Polymerase Chain Reaction	Negative	SARS-CoV2
Male	Portugal	Portugal	Portugal	Saliva	8	RT PCR, Real Time Polymerase Chain Reaction	Negative	SARS-CoV2
Male	Portugal	Portugal	Portugal	Saliva	8	RT PCR, Real Time Polymerase Chain Reaction	Negative	SARS-CoV2
Male	Portugal	Portugal	Portugal	Saliva	10	RT PCR, Real Time Polymerase Chain Reaction	Negative	SARS-CoV2
Male	Portugal	Portugal	Portugal	Saliva	3	RT PCR, Real Time Polymerase Chain Reaction	Negative	SARS-CoV2
Male	Portugal	Portugal	Portugal	Saliva	3	RT PCR, Real Time Polymerase Chain Reaction	Negative	SARS-CoV2
Male	Portugal	Portugal	Portugal	Saliva	5	RT PCR, Real Time Polymerase Chain Reaction	Negative	SARS-CoV2
Male	Portugal	Portugal	Portugal	Saliva	11	RT PCR, Real Time Polymerase Chain Reaction	Negative	SARS-CoV2
Male	Portugal	Portugal	Portugal	Saliva	6	RT PCR, Real Time Polymerase Chain Reaction	Negative	SARS-CoV2
Male	Portugal	Portugal	Portugal	Saliva	6	RT PCR, Real Time Polymerase Chain Reaction	Negative	SARS-CoV2
Male	Portugal	Portugal	Portugal	Saliva	6	RT PCR, Real Time Polymerase Chain Reaction	Negative	SARS-CoV2
Male	Portugal	Portugal	Portugal	Saliva	6	RT PCR, Real Time Polymerase Chain Reaction	Negative	SARS-CoV2
Male	Portugal	Portugal	Portugal	Saliva	6	RT PCR, Real Time Polymerase Chain Reaction	Negative	SARS-CoV2
Male	Portugal	Portugal	Portugal	Saliva	6	RT PCR, Real Time Polymerase Chain Reaction	Negative	SARS-CoV2
Male	Portugal	Portugal	Portugal	Saliva	6	RT PCR, Real Time Polymerase Chain Reaction	Negative	SARS-CoV2
Male	Portugal	Portugal	Portugal	Saliva	6	RT PCR, Real Time Polymerase Chain Reaction	Negative	SARS-CoV2
Male	Portugal	Portugal	Portugal	Saliva	4	RT PCR, Real Time Polymerase Chain Reaction	Negative	SARS-CoV2
Male	Portugal	Portugal	Portugal	Saliva	5	RT PCR, Real Time Polymerase Chain Reaction	Negative	SARS-CoV2
Male	Portugal	Portugal	Portugal	Saliva	6	RT PCR, Real Time Polymerase Chain Reaction	Negative	SARS-CoV2
Male	Portugal	Portugal	Portugal	Saliva	7	RT PCR, Real Time Polymerase Chain Reaction	Negative	SARS-CoV2
Male	Portugal	Portugal	Portugal	Saliva	10	RT PCR, Real Time Polymerase Chain Reaction	Negative	SARS-CoV2
Male	Portugal	Portugal	Portugal	Saliva	10	RT PCR, Real Time Polymerase Chain Reaction	Negative	SARS-CoV2
Male	Portugal	Portugal	Portugal	Saliva	6	RT PCR, Real Time Polymerase Chain Reaction	Negative	SARS-CoV2
Male	Portugal	Portugal	Portugal	Saliva	8	RT PCR, Real Time Polymerase Chain Reaction	Negative	SARS-CoV2
Male	Portugal	Portugal	Portugal	Saliva	10	RT PCR, Real Time Polymerase Chain Reaction	Negative	SARS-CoV2
Male	Portugal	Portugal	Portugal	Saliva	12	RT PCR, Real Time Polymerase Chain Reaction	Negative	SARS-CoV2
Male	Portugal	Portugal	Portugal	Saliva	10	RT PCR, Real Time Polymerase Chain Reaction	Negative	SARS-CoV2
Male	Portugal	Portugal	Portugal	Saliva	10	RT PCR, Real Time Polymerase Chain Reaction	Negative	SARS-CoV2
Male	Portugal	Portugal	Portugal	Saliva	10	RT PCR, Real Time Polymerase Chain Reaction	Negative	SARS-CoV2
Male	Portugal	Portugal	Portugal	Saliva	35	RT PCR, Real Time Polymerase Chain Reaction	Negative	SARS-CoV2
Male	Portugal	Portugal	Portugal	Saliva	10	RT PCR, Real Time Polymerase Chain Reaction	Negative	SARS-CoV2
Male	Portugal	Portugal	Portugal	Saliva	10	RT PCR, Real Time Polymerase Chain Reaction	Negative	SARS-CoV2
Male	Portugal	Portugal	Portugal	Saliva	27	RT PCR, Real Time Polymerase Chain Reaction	Negative	SARS-CoV2
Male	Portugal	Portugal	Portugal	Saliva	10	RT PCR, Real Time Polymerase Chain Reaction	Negative	SARS-CoV2
Male	Portugal	Portugal	Portugal	Saliva	11	RT PCR, Real Time Polymerase Chain Reaction	Negative	SARS-CoV2
Male	Portugal	Portugal	Portugal	Saliva	21	RT PCR, Real Time Polymerase Chain Reaction	Negative	SARS-CoV2
Male	Portugal	Portugal	Portugal	Saliva	11	RT PCR, Real Time Polymerase Chain Reaction	Negative	SARS-CoV2
Male	Portugal	Portugal	Portugal	Saliva	12	RT PCR, Real Time Polymerase Chain Reaction	Negative	SARS-CoV2
Male	Portugal	Portugal	Portugal	Saliva	10	RT PCR, Real Time Polymerase Chain Reaction	Negative	SARS-CoV2
Male	Portugal	Portugal	Portugal	Saliva	11	RT PCR, Real Time Polymerase Chain Reaction	Negative	SARS-CoV2
Male	Portugal	Portugal	Portugal	Saliva	12	RT PCR, Real Time Polymerase Chain Reaction	Negative	SARS-CoV2
Male	Portugal	Portugal	Portugal	Saliva	9	RT PCR, Real Time Polymerase Chain Reaction	Negative	SARS-CoV2
Male	Portugal	Portugal	Portugal	Saliva	9	RT PCR, Real Time Polymerase Chain Reaction	Negative	SARS-CoV2
Male	Portugal	Portugal	Portugal	Saliva	9	RT PCR, Real Time Polymerase Chain Reaction	Negative	SARS-CoV2
Male	Portugal	Portugal	Portugal	Saliva	9	RT PCR, Real Time Polymerase Chain Reaction	Negative	SARS-CoV2
Male	Portugal	Portugal	Portugal	Saliva	10	RT PCR, Real Time Polymerase Chain Reaction	Negative	SARS-CoV2
Male	Portugal	Portugal	Portugal	Saliva	9	RT PCR, Real Time Polymerase Chain Reaction	Negative	SARS-CoV2
Male	Portugal	Portugal	Portugal	Saliva	9	RT PCR, Real Time Polymerase Chain Reaction	Negative	SARS-CoV2
Male	Portugal	Portugal	Portugal	Saliva	9	RT PCR, Real Time Polymerase Chain Reaction	Negative	SARS-CoV2
Male	Portugal	Portugal	Portugal	Saliva	9	RT PCR, Real Time Polymerase Chain Reaction	Negative	SARS-CoV2
Male	Portugal	Portugal	Portugal	Saliva	9	RT PCR, Real Time Polymerase Chain Reaction	Negative	SARS-CoV2
Male	Portugal	Portugal	Portugal	Saliva	10	RT PCR, Real Time Polymerase Chain Reaction	Negative	SARS-CoV2
Male	Portugal	Portugal	Portugal	Saliva	10	RT PCR, Real Time Polymerase Chain Reaction	Negative	SARS-CoV2
Male	Portugal	Portugal	Portugal	Saliva	10	RT PCR, Real Time Polymerase Chain Reaction	Negative	SARS-CoV2
Male	Portugal	Portugal	Portugal	Saliva	9	RT PCR, Real Time Polymerase Chain Reaction	Negative	SARS-CoV2
Male	Portugal	Portugal	Portugal	Saliva	10	RT PCR, Real Time Polymerase Chain Reaction	Negative	SARS-CoV2
Male	Portugal	Portugal	Portugal	Saliva	27	RT PCR, Real Time Polymerase Chain Reaction	Negative	SARS-CoV2
Male	Portugal	Portugal	Portugal	Saliva	9	RT PCR, Real Time Polymerase Chain Reaction	Negative	SARS-CoV2
Male	Portugal	Portugal	Portugal	Saliva	9	RT PCR, Real Time Polymerase Chain Reaction	Negative	SARS-CoV2
Male	Portugal	Portugal	Portugal	Saliva	8	RT PCR, Real Time Polymerase Chain Reaction	Negative	SARS-CoV2
Male	Portugal	Portugal	Portugal	Saliva	13	RT PCR, Real Time Polymerase Chain Reaction	Negative	SARS-CoV2
Male	Portugal	Portugal	Portugal	Saliva	12	RT PCR, Real Time Polymerase Chain Reaction	Negative	SARS-CoV2
Male	Portugal	Portugal	Portugal	Saliva	5	RT PCR, Real Time Polymerase Chain Reaction	Negative	SARS-CoV2
Male	Portugal	Portugal	Portugal	Saliva	13	RT PCR, Real Time Polymerase Chain Reaction	Negative	SARS-CoV2
Male	Portugal	Portugal	Portugal	Saliva	12	RT PCR, Real Time Polymerase Chain Reaction	Negative	SARS-CoV2
Male	Portugal	Portugal	Portugal	Saliva	10	RT PCR, Real Time Polymerase Chain Reaction	Negative	SARS-CoV2
Male	Portugal	Portugal	Portugal	Saliva	5	RT PCR, Real Time Polymerase Chain Reaction	Negative	SARS-CoV2
Male	Portugal	Portugal	Portugal	Saliva	5	RT PCR, Real Time Polymerase Chain Reaction	Negative	SARS-CoV2
Male	Portugal	Portugal	Portugal	Saliva	11	RT PCR, Real Time Polymerase Chain Reaction	Negative	SARS-CoV2
Male	Portugal	Portugal	Portugal	Saliva	12	RT PCR, Real Time Polymerase Chain Reaction	Negative	SARS-CoV2
Male	Portugal	Portugal	Portugal	Saliva	21	RT PCR, Real Time Polymerase Chain Reaction	Negative	SARS-CoV2
Male	Portugal	Portugal	Portugal	Saliva	12	RT PCR, Real Time Polymerase Chain Reaction	Negative	SARS-CoV2
Male	Portugal	Portugal	Portugal	Saliva	13	RT PCR, Real Time Polymerase Chain Reaction	Negative	SARS-CoV2
Male	Portugal	Portugal	Portugal	Saliva	16	RT PCR, Real Time Polymerase Chain Reaction	Negative	SARS-CoV2
Male	Portugal	Portugal	Portugal	Saliva	10	RT PCR, Real Time Polymerase Chain Reaction	Negative	SARS-CoV2
Male	Portugal	Portugal	Portugal	Saliva	13	RT PCR, Real Time Polymerase Chain Reaction	Negative	SARS-CoV2
Male	Portugal	Portugal	Portugal	Saliva	18	RT PCR, Real Time Polymerase Chain Reaction	Negative	SARS-CoV2
Male	Portugal	Portugal	Portugal	Saliva	13	RT PCR, Real Time Polymerase Chain Reaction	Negative	SARS-CoV2
Male	Portugal	Portugal	Portugal	Saliva	13	RT PCR, Real Time Polymerase Chain Reaction	Negative	SARS-CoV2
Male	Portugal	Portugal	Portugal	Saliva	13	RT PCR, Real Time Polymerase Chain Reaction	Negative	SARS-CoV2
Male	Portugal	Portugal	Portugal	Saliva	8	RT PCR, Real Time Polymerase Chain Reaction	Negative	SARS-CoV2
Male	Portugal	Portugal	Portugal	Saliva	16	RT PCR, Real Time Polymerase Chain Reaction	Negative	SARS-CoV2
Male	Portugal	Portugal	Portugal	Saliva	15	RT PCR, Real Time Polymerase Chain Reaction	Negative	SARS-CoV2
Male	Portugal	Portugal	Portugal	Saliva	15	RT PCR, Real Time Polymerase Chain Reaction	Negative	SARS-CoV2
Male	Portugal	Portugal	Portugal	Saliva	15	RT PCR, Real Time Polymerase Chain Reaction	Negative	SARS-CoV2
Male	Portugal	Portugal	Portugal	Saliva	16	RT PCR, Real Time Polymerase Chain Reaction	Negative	SARS-CoV2
Male	Portugal	Portugal	Portugal	Saliva	15	RT PCR, Real Time Polymerase Chain Reaction	Negative	SARS-CoV2
Male	Portugal	Portugal	Portugal	Saliva	37	RT PCR, Real Time Polymerase Chain Reaction	Negative	SARS-CoV2
Male	Portugal	Portugal	Portugal	Saliva	44	RT PCR, Real Time Polymerase Chain Reaction	Negative	SARS-CoV2
Male	Portugal	Portugal	Portugal	Saliva	7	RT PCR, Real Time Polymerase Chain Reaction	Negative	SARS-CoV2
Male	Portugal	Portugal	Portugal	Saliva	7	RT PCR, Real Time Polymerase Chain Reaction	Negative	SARS-CoV2
Male	Portugal	Portugal	Portugal	Saliva	7	RT PCR, Real Time Polymerase Chain Reaction	Negative	SARS-CoV2
Male	Portugal	Portugal	Portugal	Saliva	7	RT PCR, Real Time Polymerase Chain Reaction	Negative	SARS-CoV2
Male	Portugal	Portugal	Portugal	Saliva	33	RT PCR, Real Time Polymerase Chain Reaction	Negative	SARS-CoV2
Male	Portugal	Portugal	Portugal	Saliva	8	RT PCR, Real Time Polymerase Chain Reaction	Negative	SARS-CoV2
Male	Portugal	Portugal	Portugal	Saliva	10	RT PCR, Real Time Polymerase Chain Reaction	Negative	SARS-CoV2
Male	Portugal	Portugal	Portugal	Saliva	7	RT PCR, Real Time Polymerase Chain Reaction	Negative	SARS-CoV2
Male	Portugal	Portugal	Portugal	Saliva	9	RT PCR, Real Time Polymerase Chain Reaction	Negative	SARS-CoV2
Male	Portugal	Portugal	Portugal	Saliva	6	RT PCR, Real Time Polymerase Chain Reaction	Negative	SARS-CoV2
Male	Portugal	Portugal	Portugal	Saliva	8	RT PCR, Real Time Polymerase Chain Reaction	Negative	SARS-CoV2
Male	Portugal	Portugal	Portugal	Saliva	10	RT PCR, Real Time Polymerase Chain Reaction	Negative	SARS-CoV2
Male	Portugal	Portugal	Portugal	Saliva	7	RT PCR, Real Time Polymerase Chain Reaction	Negative	SARS-CoV2
Male	Portugal	Portugal	Portugal	Saliva	8	RT PCR, Real Time Polymerase Chain Reaction	Negative	SARS-CoV2
Male	Portugal	Portugal	Portugal	Saliva	7	RT PCR, Real Time Polymerase Chain Reaction	Negative	SARS-CoV2
Male	Portugal	Portugal	Portugal	Saliva	7	RT PCR, Real Time Polymerase Chain Reaction	Negative	SARS-CoV2
Male	Portugal	Portugal	Portugal	Saliva	10	RT PCR, Real Time Polymerase Chain Reaction	Negative	SARS-CoV2
Male	Portugal	Portugal	Portugal	Saliva	7	RT PCR, Real Time Polymerase Chain Reaction	Negative	SARS-CoV2
Male	Portugal	Portugal	Portugal	Saliva	7	RT PCR, Real Time Polymerase Chain Reaction	Negative	SARS-CoV2
Male	Portugal	Portugal	Portugal	Saliva	7	RT PCR, Real Time Polymerase Chain Reaction	Negative	SARS-CoV2
Male	Portugal	Portugal	Portugal	Saliva	7	RT PCR, Real Time Polymerase Chain Reaction	Negative	SARS-CoV2
Male	Portugal	Portugal	Portugal	Saliva	7	RT PCR, Real Time Polymerase Chain Reaction	Negative	SARS-CoV2
Male	Portugal	Portugal	Portugal	Saliva	33	RT PCR, Real Time Polymerase Chain Reaction	Negative	SARS-CoV2
Male	Portugal	Portugal	Portugal	Saliva	6	RT PCR, Real Time Polymerase Chain Reaction	Negative	SARS-CoV2
Male	Portugal	Portugal	Portugal	Saliva	5	RT PCR, Real Time Polymerase Chain Reaction	Negative	SARS-CoV2
Male	Portugal	Portugal	Portugal	Saliva	4	RT PCR, Real Time Polymerase Chain Reaction	Negative	SARS-CoV2
Male	Portugal	Portugal	Portugal	Saliva	5	RT PCR, Real Time Polymerase Chain Reaction	Negative	SARS-CoV2
Male	Portugal	Portugal	Portugal	Saliva	10	RT PCR, Real Time Polymerase Chain Reaction	Negative	SARS-CoV2
Male	Portugal	Portugal	Portugal	Saliva	14	RT PCR, Real Time Polymerase Chain Reaction	Negative	SARS-CoV2
Male	Portugal	Portugal	Portugal	Saliva	5	RT PCR, Real Time Polymerase Chain Reaction	Negative	SARS-CoV2
Male	Portugal	Portugal	Portugal	Saliva	5	RT PCR, Real Time Polymerase Chain Reaction	Negative	SARS-CoV2
Male	Portugal	Portugal	Portugal	Saliva	4	RT PCR, Real Time Polymerase Chain Reaction	Negative	SARS-CoV2
Male	Portugal	Portugal	Portugal	Saliva	11	RT PCR, Real Time Polymerase Chain Reaction	Negative	SARS-CoV2
Male	Portugal	Portugal	Portugal	Saliva	7	RT PCR, Real Time Polymerase Chain Reaction	Negative	SARS-CoV2
Male	Portugal	Portugal	Portugal	Saliva	7	RT PCR, Real Time Polymerase Chain Reaction	Negative	SARS-CoV2
Male	Portugal	Portugal	Portugal	Saliva	6	RT PCR, Real Time Polymerase Chain Reaction	Negative	SARS-CoV2
Male	Portugal	Portugal	Portugal	Saliva	7	RT PCR, Real Time Polymerase Chain Reaction	Negative	SARS-CoV2
Male	Portugal	Portugal	Portugal	Saliva	8	RT PCR, Real Time Polymerase Chain Reaction	Negative	SARS-CoV2
Male	Portugal	Portugal	Portugal	Saliva	5	RT PCR, Real Time Polymerase Chain Reaction	Negative	SARS-CoV2
Male	Portugal	Portugal	Portugal	Saliva	9	RT PCR, Real Time Polymerase Chain Reaction	Negative	SARS-CoV2
Male	Portugal	Portugal	Portugal	Saliva	8	RT PCR, Real Time Polymerase Chain Reaction	Negative	SARS-CoV2
Male	Portugal	Portugal	Portugal	Saliva	8	RT PCR, Real Time Polymerase Chain Reaction	Negative	SARS-CoV2
Male	Portugal	Portugal	Portugal	Saliva	9	RT PCR, Real Time Polymerase Chain Reaction	Negative	SARS-CoV2
Male	Portugal	Portugal	Portugal	Saliva	7	RT PCR, Real Time Polymerase Chain Reaction	Negative	SARS-CoV2
Male	Portugal	Portugal	Portugal	Saliva	7	RT PCR, Real Time Polymerase Chain Reaction	Negative	SARS-CoV2
Male	Portugal	Portugal	Portugal	Saliva	3	RT PCR, Real Time Polymerase Chain Reaction	Negative	SARS-CoV2
Male	Portugal	Portugal	Portugal	Saliva	16	RT PCR, Real Time Polymerase Chain Reaction	Negative	SARS-CoV2
Male	Portugal	Portugal	Portugal	Saliva	7	RT PCR, Real Time Polymerase Chain Reaction	Negative	SARS-CoV2
Male	Portugal	Portugal	Portugal	Saliva	19	RT PCR, Real Time Polymerase Chain Reaction	Negative	SARS-CoV2
Male	Portugal	Portugal	Portugal	Saliva	8	RT PCR, Real Time Polymerase Chain Reaction	Negative	SARS-CoV2
Male	Portugal	Portugal	Portugal	Saliva	8	RT PCR, Real Time Polymerase Chain Reaction	Negative	SARS-CoV2
Male	Portugal	Portugal	Portugal	Saliva	7	RT PCR, Real Time Polymerase Chain Reaction	Negative	SARS-CoV2
Male	Portugal	Portugal	Portugal	Saliva	10	RT PCR, Real Time Polymerase Chain Reaction	Negative	SARS-CoV2
Male	Portugal	Portugal	Portugal	Saliva	50	RT PCR, Real Time Polymerase Chain Reaction	Negative	SARS-CoV2
Male	Portugal	Portugal	Portugal	Saliva	9	RT PCR, Real Time Polymerase Chain Reaction	Negative	SARS-CoV2
Male	Portugal	Portugal	Portugal	Saliva	10	RT PCR, Real Time Polymerase Chain Reaction	Negative	SARS-CoV2
Male	Portugal	Portugal	Portugal	Saliva	44	RT PCR, Real Time Polymerase Chain Reaction	Negative	SARS-CoV2
Male	Portugal	Portugal	Portugal	Saliva	10	RT PCR, Real Time Polymerase Chain Reaction	Negative	SARS-CoV2
Male	Portugal	Portugal	Portugal	Saliva	28	RT PCR, Real Time Polymerase Chain Reaction	Negative	SARS-CoV2
Male	Portugal	Portugal	Portugal	Saliva	7	RT PCR, Real Time Polymerase Chain Reaction	Negative	SARS-CoV2
Male	Portugal	Portugal	Portugal	Saliva	8	RT PCR, Real Time Polymerase Chain Reaction	Negative	SARS-CoV2
Male	Portugal	Portugal	Portugal	Saliva	8	RT PCR, Real Time Polymerase Chain Reaction	Negative	SARS-CoV2
Male	Portugal	Portugal	Portugal	Saliva	7	RT PCR, Real Time Polymerase Chain Reaction	Negative	SARS-CoV2
Male	Portugal	Portugal	Portugal	Saliva	4	RT PCR, Real Time Polymerase Chain Reaction	Negative	SARS-CoV2
Male	Portugal	Portugal	Portugal	Saliva	9	RT PCR, Real Time Polymerase Chain Reaction	Negative	SARS-CoV2
Male	Portugal	Portugal	Portugal	Saliva	10	RT PCR, Real Time Polymerase Chain Reaction	Negative	SARS-CoV2
Male	Portugal	Portugal	Portugal	Saliva	10	RT PCR, Real Time Polymerase Chain Reaction	Negative	SARS-CoV2
Male	Portugal	Portugal	Portugal	Saliva	9	RT PCR, Real Time Polymerase Chain Reaction	Negative	SARS-CoV2
Male	Portugal	Portugal	Portugal	Saliva	13	RT PCR, Real Time Polymerase Chain Reaction	Negative	SARS-CoV2
Male	Portugal	Portugal	Portugal	Saliva	9	RT PCR, Real Time Polymerase Chain Reaction	Negative	SARS-CoV2
Male	Portugal	Portugal	Portugal	Saliva	9	RT PCR, Real Time Polymerase Chain Reaction	Negative	SARS-CoV2
Male	Portugal	Portugal	Portugal	Saliva	9	RT PCR, Real Time Polymerase Chain Reaction	Negative	SARS-CoV2
Male	Portugal	Portugal	Portugal	Saliva	10	RT PCR, Real Time Polymerase Chain Reaction	Negative	SARS-CoV2
Male	Portugal	Portugal	Portugal	Saliva	9	RT PCR, Real Time Polymerase Chain Reaction	Negative	SARS-CoV2
Male	Portugal	Portugal	Portugal	Saliva	9	RT PCR, Real Time Polymerase Chain Reaction	Negative	SARS-CoV2
Male	Portugal	Portugal	Portugal	Saliva	9	RT PCR, Real Time Polymerase Chain Reaction	Negative	SARS-CoV2
Male	Portugal	Portugal	Portugal	Saliva	9	RT PCR, Real Time Polymerase Chain Reaction	Negative	SARS-CoV2
Male	Portugal	Portugal	Portugal	Saliva	8	RT PCR, Real Time Polymerase Chain Reaction	Negative	SARS-CoV2
Male	Portugal	Portugal	Portugal	Saliva	8	RT PCR, Real Time Polymerase Chain Reaction	Negative	SARS-CoV2
Male	Portugal	Portugal	Portugal	Saliva	7	RT PCR, Real Time Polymerase Chain Reaction	Negative	SARS-CoV2
Male	Portugal	Portugal	Portugal	Saliva	7	RT PCR, Real Time Polymerase Chain Reaction	Negative	SARS-CoV2
Male	Portugal	Portugal	Portugal	Saliva	15	RT PCR, Real Time Polymerase Chain Reaction	Negative	SARS-CoV2
Male	Portugal	Portugal	Portugal	Saliva	7	RT PCR, Real Time Polymerase Chain Reaction	Negative	SARS-CoV2
Male	Portugal	Portugal	Portugal	Saliva	8	RT PCR, Real Time Polymerase Chain Reaction	Negative	SARS-CoV2
Male	Portugal	Portugal	Portugal	Saliva	7	RT PCR, Real Time Polymerase Chain Reaction	Negative	SARS-CoV2
Male	Portugal	Portugal	Portugal	Saliva	8	RT PCR, Real Time Polymerase Chain Reaction	Negative	SARS-CoV2
Male	Portugal	Portugal	Portugal	Saliva	8	RT PCR, Real Time Polymerase Chain Reaction	Negative	SARS-CoV2
Male	Portugal	Portugal	Portugal	Saliva	7	RT PCR, Real Time Polymerase Chain Reaction	Negative	SARS-CoV2
Male	Portugal	Portugal	Portugal	Saliva	8	RT PCR, Real Time Polymerase Chain Reaction	Negative	SARS-CoV2
Male	Portugal	Portugal	Portugal	Saliva	6	RT PCR, Real Time Polymerase Chain Reaction	Negative	SARS-CoV2
Male	Portugal	Portugal	Portugal	Saliva	12	RT PCR, Real Time Polymerase Chain Reaction	Negative	SARS-CoV2
Male	Portugal	Portugal	Portugal	Saliva	9	RT PCR, Real Time Polymerase Chain Reaction	Negative	SARS-CoV2
Male	Portugal	Portugal	Portugal	Saliva	10	RT PCR, Real Time Polymerase Chain Reaction	Negative	SARS-CoV2
Male	Portugal	Portugal	Portugal	Saliva	10	RT PCR, Real Time Polymerase Chain Reaction	Negative	SARS-CoV2
Male	Portugal	Portugal	Portugal	Saliva	15	RT PCR, Real Time Polymerase Chain Reaction	Negative	SARS-CoV2
Male	Portugal	Portugal	Portugal	Saliva	35	RT PCR, Real Time Polymerase Chain Reaction	Negative	SARS-CoV2
Male	Portugal	Portugal	Portugal	Saliva	13	RT PCR, Real Time Polymerase Chain Reaction	Negative	SARS-CoV2
Male	Portugal	Portugal	Portugal	Saliva	7	RT PCR, Real Time Polymerase Chain Reaction	Negative	SARS-CoV2
Male	Portugal	Portugal	Portugal	Saliva	7	RT PCR, Real Time Polymerase Chain Reaction	Negative	SARS-CoV2
Male	Portugal	Portugal	Portugal	Saliva	6	RT PCR, Real Time Polymerase Chain Reaction	Negative	SARS-CoV2
Male	Portugal	Portugal	Portugal	Saliva	6	RT PCR, Real Time Polymerase Chain Reaction	Negative	SARS-CoV2
Male	Portugal	Portugal	Portugal	Saliva	18	RT PCR, Real Time Polymerase Chain Reaction	Negative	SARS-CoV2
Male	Portugal	Portugal	Portugal	Saliva	7	RT PCR, Real Time Polymerase Chain Reaction	Negative	SARS-CoV2
Male	Portugal	Portugal	Portugal	Saliva	6	RT PCR, Real Time Polymerase Chain Reaction	Negative	SARS-CoV2
Male	Portugal	Portugal	Portugal	Saliva	6	RT PCR, Real Time Polymerase Chain Reaction	Negative	SARS-CoV2
Male	Portugal	Portugal	Portugal	Saliva	6	RT PCR, Real Time Polymerase Chain Reaction	Negative	SARS-CoV2
Male	Portugal	Portugal	Portugal	Saliva	12	RT PCR, Real Time Polymerase Chain Reaction	Negative	SARS-CoV2
Male	Portugal	Portugal	Portugal	Saliva	11	RT PCR, Real Time Polymerase Chain Reaction	Negative	SARS-CoV2
Male	Portugal	Portugal	Portugal	Saliva	11	RT PCR, Real Time Polymerase Chain Reaction	Negative	SARS-CoV2
Male	Portugal	Portugal	Portugal	Saliva	21	RT PCR, Real Time Polymerase Chain Reaction	Negative	SARS-CoV2
Male	Portugal	Portugal	Portugal	Saliva	28	RT PCR, Real Time Polymerase Chain Reaction	Negative	SARS-CoV2
Male	Portugal	Portugal	Portugal	Saliva	11	RT PCR, Real Time Polymerase Chain Reaction	Negative	SARS-CoV2
Male	Portugal	Portugal	Portugal	Saliva	6	RT PCR, Real Time Polymerase Chain Reaction	Negative	SARS-CoV2
Male	Portugal	Portugal	Portugal	Saliva	12	RT PCR, Real Time Polymerase Chain Reaction	Negative	SARS-CoV2
Male	Portugal	Portugal	Portugal	Saliva	12	RT PCR, Real Time Polymerase Chain Reaction	Negative	SARS-CoV2
Male	Portugal	Portugal	Portugal	Saliva	10	RT PCR, Real Time Polymerase Chain Reaction	Negative	SARS-CoV2
Male	Portugal	Portugal	Portugal	Saliva	7	RT PCR, Real Time Polymerase Chain Reaction	Negative	SARS-CoV2
Male	Portugal	Portugal	Portugal	Saliva	10	RT PCR, Real Time Polymerase Chain Reaction	Negative	SARS-CoV2
Male	Portugal	Portugal	Portugal	Saliva	10	RT PCR, Real Time Polymerase Chain Reaction	Negative	SARS-CoV2
Male	Portugal	Portugal	Portugal	Saliva	10	RT PCR, Real Time Polymerase Chain Reaction	Negative	SARS-CoV2
Male	Portugal	Portugal	Portugal	Saliva	10	RT PCR, Real Time Polymerase Chain Reaction	Negative	SARS-CoV2
Male	Portugal	Portugal	Portugal	Saliva	6	RT PCR, Real Time Polymerase Chain Reaction	Negative	SARS-CoV2
Male	Portugal	Portugal	Portugal	Saliva	6	RT PCR, Real Time Polymerase Chain Reaction	Negative	SARS-CoV2
Male	Portugal	Portugal	Portugal	Saliva	9	RT PCR, Real Time Polymerase Chain Reaction	Negative	SARS-CoV2
Male	Portugal	Reino Unido	Portugal	Saliva	18	RT PCR, Real Time Polymerase Chain Reaction	Negative	SARS-CoV2
Male	Portugal	Reino Unido	Portugal	Saliva	8	RT PCR, Real Time Polymerase Chain Reaction	Negative	SARS-CoV2
Male	Portugal	Reino Unido	Portugal	Saliva	8	RT PCR, Real Time Polymerase Chain Reaction	Negative	SARS-CoV2
Male	Portugal	Reino Unido	Portugal	Saliva	8	RT PCR, Real Time Polymerase Chain Reaction	Negative	SARS-CoV2
Male	Portugal	São Tomé e Príncipe	Portugal	Saliva	12	RT PCR, Real Time Polymerase Chain Reaction	Negative	SARS-CoV2
Male	Portugal	São Tomé e Príncipe	Portugal	Saliva	12	RT PCR, Real Time Polymerase Chain Reaction	Negative	SARS-CoV2
Male	Portugal	São Tomé e Príncipe	Portugal	Saliva	12	RT PCR, Real Time Polymerase Chain Reaction	Negative	SARS-CoV2
Male	Portugal	São Tomé e Príncipe	Portugal	Saliva	12	RT PCR, Real Time Polymerase Chain Reaction	Negative	SARS-CoV2
Male	Portugal	São Tomé e Príncipe	Portugal	Saliva	12	RT PCR, Real Time Polymerase Chain Reaction	Negative	SARS-CoV2
Male	Portugal	Suiça	Portugal	Saliva	10	RT PCR, Real Time Polymerase Chain Reaction	Negative	SARS-CoV2
Male	Portugal	Suiça	Portugal	Saliva	9	RT PCR, Real Time Polymerase Chain Reaction	Negative	SARS-CoV2
Male	Portugal	Suiça	Portugal	Saliva	13	RT PCR, Real Time Polymerase Chain Reaction	Negative	SARS-CoV2
Male	Portugal	Suiça	Portugal	Saliva	16	RT PCR, Real Time Polymerase Chain Reaction	Negative	SARS-CoV2
Male	Portugal	Suiça	Portugal	Saliva	15	RT PCR, Real Time Polymerase Chain Reaction	Negative	SARS-CoV2
Male	Portugal	Suiça	Portugal	Saliva	13	RT PCR, Real Time Polymerase Chain Reaction	Negative	SARS-CoV2
Male	Portugal	Suiça	Portugal	Saliva	27	RT PCR, Real Time Polymerase Chain Reaction	Negative	SARS-CoV2
Male	Portugal	Suiça	Portugal	Saliva	5	RT PCR, Real Time Polymerase Chain Reaction	Negative	SARS-CoV2
Male	Portugal	Suiça	Portugal	Saliva	8	RT PCR, Real Time Polymerase Chain Reaction	Negative	SARS-CoV2
Male	Portugal	Suiça	Portugal	Saliva	5	RT PCR, Real Time Polymerase Chain Reaction	Negative	SARS-CoV2
Male	Portugal	Suiça	Portugal	Saliva	28	RT PCR, Real Time Polymerase Chain Reaction	Negative	SARS-CoV2
Male	Portugal	Suiça	Portugal	Saliva	5	RT PCR, Real Time Polymerase Chain Reaction	Negative	SARS-CoV2
Male	Portugal	Suiça	Portugal	Saliva	8	RT PCR, Real Time Polymerase Chain Reaction	Negative	SARS-CoV2
Male	Portugal	Suiça	Portugal	Saliva	8	RT PCR, Real Time Polymerase Chain Reaction	Negative	SARS-CoV2
Male	Portugal	Suiça	Portugal	Saliva	28	RT PCR, Real Time Polymerase Chain Reaction	Negative	SARS-CoV2
Male	Portugal	Suiça	Portugal	Saliva	5	RT PCR, Real Time Polymerase Chain Reaction	Negative	SARS-CoV2
Male	Portugal	Suiça	Portugal	Saliva	13	RT PCR, Real Time Polymerase Chain Reaction	Negative	SARS-CoV2
Male	Portugal	Suiça	Portugal	Saliva	15	RT PCR, Real Time Polymerase Chain Reaction	Negative	SARS-CoV2
Male	Portugal	Suiça	Portugal	Saliva	11	RT PCR, Real Time Polymerase Chain Reaction	Negative	SARS-CoV2
Male	Portugal	Suiça	Portugal	Saliva	10	RT PCR, Real Time Polymerase Chain Reaction	Negative	SARS-CoV2
Male	Portugal	Suiça	Portugal	Saliva	9	RT PCR, Real Time Polymerase Chain Reaction	Negative	SARS-CoV2
Male	Portugal	Suiça	Portugal	Saliva	13	RT PCR, Real Time Polymerase Chain Reaction	Negative	SARS-CoV2
Male	Portugal	Suiça	Portugal	Saliva	18	RT PCR, Real Time Polymerase Chain Reaction	Negative	SARS-CoV2
Male	Portugal	Suiça	Portugal	Saliva	27	RT PCR, Real Time Polymerase Chain Reaction	Negative	SARS-CoV2
Male	Portugal	Suiça	Portugal	Saliva	8	RT PCR, Real Time Polymerase Chain Reaction	Negative	SARS-CoV2
Male	Portugal	Suiça	Portugal	Saliva	5	RT PCR, Real Time Polymerase Chain Reaction	Negative	SARS-CoV2
Male	Portugal	Suiça	Portugal	Saliva	8	RT PCR, Real Time Polymerase Chain Reaction	Negative	SARS-CoV2
Male	Portugal	Ucrânia	Portugal	Saliva	9	RT PCR, Real Time Polymerase Chain Reaction	Negative	SARS-CoV2
Male	Portugal	Ucrânia	Portugal	Saliva	9	RT PCR, Real Time Polymerase Chain Reaction	Negative	SARS-CoV2
Male	Portugal	Venezuela	Portugal	Saliva	43	RT PCR, Real Time Polymerase Chain Reaction	Negative	SARS-CoV2
Male	Portugal	Portugal	Portugal	Saliva	25	RT PCR, Real Time Polymerase Chain Reaction	Negative	SARS-CoV2
Male	Portugal	Portugal	Portugal	Saliva	25	RT PCR, Real Time Polymerase Chain Reaction	Negative	SARS-CoV2
Male	Portugal	Portugal	Portugal	Saliva	38	RT PCR, Real Time Polymerase Chain Reaction	Negative	SARS-CoV2
Male	Portugal	Portugal	Portugal	Saliva	9	RT PCR, Real Time Polymerase Chain Reaction	Negative	SARS-CoV2
Male	Portugal	Portugal	Portugal	Saliva	18	RT PCR, Real Time Polymerase Chain Reaction	Negative	SARS-CoV2
Male	Portugal	Portugal	Portugal	Saliva	10	RT PCR, Real Time Polymerase Chain Reaction	Negative	SARS-CoV2
Male	Portugal	Portugal	Portugal	Saliva	15	RT PCR, Real Time Polymerase Chain Reaction	Negative	SARS-CoV2
Male	Portugal	Portugal	Portugal	Saliva	8	RT PCR, Real Time Polymerase Chain Reaction	Negative	SARS-CoV2
Male	Portugal	Portugal	Portugal	Saliva	9	RT PCR, Real Time Polymerase Chain Reaction	Negative	SARS-CoV2
Male	Portugal	Portugal	Portugal	Saliva	10	RT PCR, Real Time Polymerase Chain Reaction	Negative	SARS-CoV2
Male	Portugal	Portugal	Portugal	Saliva	7	RT PCR, Real Time Polymerase Chain Reaction	Negative	SARS-CoV2
Male	Portugal	Portugal	Portugal	Saliva	9	RT PCR, Real Time Polymerase Chain Reaction	Negative	SARS-CoV2
Male	Portugal	Portugal	Portugal	Saliva	18	RT PCR, Real Time Polymerase Chain Reaction	Negative	SARS-CoV2
Male	Portugal	Portugal	Portugal	Saliva	18	RT PCR, Real Time Polymerase Chain Reaction	Negative	SARS-CoV2
Male	Portugal	Portugal	Portugal	Saliva	18	RT PCR, Real Time Polymerase Chain Reaction	Negative	SARS-CoV2
Male	Portugal	Portugal	Portugal	Saliva	17	RT PCR, Real Time Polymerase Chain Reaction	Negative	SARS-CoV2
Male	Portugal	Portugal	Portugal	Saliva	16	RT PCR, Real Time Polymerase Chain Reaction	Negative	SARS-CoV2
Male	Portugal	Portugal	Portugal	Saliva	16	RT PCR, Real Time Polymerase Chain Reaction	Negative	SARS-CoV2
Male	Portugal	Portugal	Portugal	Saliva	15	RT PCR, Real Time Polymerase Chain Reaction	Negative	SARS-CoV2
Male	Portugal	Portugal	Portugal	Saliva	14	RT PCR, Real Time Polymerase Chain Reaction	Negative	SARS-CoV2
Male	Portugal	Portugal	Portugal	Saliva	38	RT PCR, Real Time Polymerase Chain Reaction	Negative	SARS-CoV2
Male	Portugal	Portugal	Portugal	Saliva	42	RT PCR, Real Time Polymerase Chain Reaction	Negative	SARS-CoV2
Male	Portugal	Portugal	Portugal	Saliva	38	RT PCR, Real Time Polymerase Chain Reaction	Negative	SARS-CoV2
Male	Portugal	Portugal	Portugal	Saliva	16	RT PCR, Real Time Polymerase Chain Reaction	Negative	SARS-CoV2
Male	Portugal	Portugal	Portugal	Saliva	16	RT PCR, Real Time Polymerase Chain Reaction	Negative	SARS-CoV2
Male	Portugal	Portugal	Portugal	Saliva	10	RT PCR, Real Time Polymerase Chain Reaction	Negative	SARS-CoV2
Male	Portugal	Portugal	Portugal	Saliva	18	RT PCR, Real Time Polymerase Chain Reaction	Negative	SARS-CoV2
Male	Portugal	Portugal	Portugal	Saliva	42	RT PCR, Real Time Polymerase Chain Reaction	Negative	SARS-CoV2
Male	Portugal	Portugal	Portugal	Saliva	27	RT PCR, Real Time Polymerase Chain Reaction	Negative	SARS-CoV2
Male	Portugal	Portugal	Portugal	Saliva	18	RT PCR, Real Time Polymerase Chain Reaction	Negative	SARS-CoV2
Male	Portugal	Portugal	Portugal	Saliva	9	RT PCR, Real Time Polymerase Chain Reaction	Negative	SARS-CoV2
Male	Portugal	Portugal	Portugal	Saliva	9	RT PCR, Real Time Polymerase Chain Reaction	Negative	SARS-CoV2
Male	Portugal	Portugal	Portugal	Saliva	10	RT PCR, Real Time Polymerase Chain Reaction	Negative	SARS-CoV2
Male	Portugal	Portugal	Portugal	Saliva	12	RT PCR, Real Time Polymerase Chain Reaction	Negative	SARS-CoV2
Male	Portugal	Portugal	Portugal	Saliva	8	RT PCR, Real Time Polymerase Chain Reaction	Negative	SARS-CoV2
Male	Portugal	Portugal	Portugal	Saliva	49	RT PCR, Real Time Polymerase Chain Reaction	Negative	SARS-CoV2
Male	Portugal	Portugal	Portugal	Saliva	13	RT PCR, Real Time Polymerase Chain Reaction	Negative	SARS-CoV2
Male	Portugal	Portugal	Portugal	Saliva	13	RT PCR, Real Time Polymerase Chain Reaction	Negative	SARS-CoV2
Male	Portugal	Portugal	Portugal	Saliva	9	RT PCR, Real Time Polymerase Chain Reaction	Negative	SARS-CoV2
Male	Portugal	Portugal	Portugal	Saliva	71	RT PCR, Real Time Polymerase Chain Reaction	Negative	SARS-CoV2
Male	Portugal	Portugal	Portugal	Saliva	17	RT PCR, Real Time Polymerase Chain Reaction	Negative	SARS-CoV2
Male	Portugal	Portugal	Portugal	Saliva	8	RT PCR, Real Time Polymerase Chain Reaction	Negative	SARS-CoV2
Male	Portugal	Portugal	Portugal	Saliva	11	RT PCR, Real Time Polymerase Chain Reaction	Negative	SARS-CoV2
Male	Portugal	Portugal	Portugal	Saliva	8	RT PCR, Real Time Polymerase Chain Reaction	Negative	SARS-CoV2
Male	Portugal	Portugal	Portugal	Saliva	9	RT PCR, Real Time Polymerase Chain Reaction	Negative	SARS-CoV2
Male	Portugal	Portugal	Portugal	Saliva	9	RT PCR, Real Time Polymerase Chain Reaction	Negative	SARS-CoV2
Male	Portugal	Portugal	Portugal	Saliva	12	RT PCR, Real Time Polymerase Chain Reaction	Negative	SARS-CoV2
Male	Portugal	Portugal	Portugal	Saliva	16	RT PCR, Real Time Polymerase Chain Reaction	Negative	SARS-CoV2
Male	Portugal	Portugal	Portugal	Saliva	34	RT PCR, Real Time Polymerase Chain Reaction	Negative	SARS-CoV2
Male	Portugal	Portugal	Portugal	Saliva	13	RT PCR, Real Time Polymerase Chain Reaction	Negative	SARS-CoV2
Male	Portugal	Portugal	Portugal	Saliva	11	RT PCR, Real Time Polymerase Chain Reaction	Negative	SARS-CoV2
Male	Portugal	Portugal	Portugal	Saliva	17	RT PCR, Real Time Polymerase Chain Reaction	Negative	SARS-CoV2
Male	Portugal	Portugal	Portugal	Saliva	17	RT PCR, Real Time Polymerase Chain Reaction	Negative	SARS-CoV2
Male	Portugal	Portugal	Portugal	Saliva	11	RT PCR, Real Time Polymerase Chain Reaction	Negative	SARS-CoV2
Male	Portugal	Portugal	Portugal	Saliva	10	RT PCR, Real Time Polymerase Chain Reaction	Negative	SARS-CoV2
Male	Portugal	Portugal	Portugal	Saliva	16	RT PCR, Real Time Polymerase Chain Reaction	Negative	SARS-CoV2
Male	Portugal	Portugal	Portugal	Saliva	12	RT PCR, Real Time Polymerase Chain Reaction	Negative	SARS-CoV2
Male	Portugal	Portugal	Portugal	Saliva	16	RT PCR, Real Time Polymerase Chain Reaction	Negative	SARS-CoV2
Male	Portugal	Portugal	Portugal	Saliva	16	RT PCR, Real Time Polymerase Chain Reaction	Negative	SARS-CoV2
Male	Portugal	Portugal	Portugal	Saliva	8	RT PCR, Real Time Polymerase Chain Reaction	Negative	SARS-CoV2
Male	Portugal	Portugal	Portugal	Saliva	10	RT PCR, Real Time Polymerase Chain Reaction	Negative	SARS-CoV2
Male	Portugal	Portugal	Portugal	Saliva	14	RT PCR, Real Time Polymerase Chain Reaction	Negative	SARS-CoV2
Male	Portugal	Portugal	Portugal	Saliva	9	RT PCR, Real Time Polymerase Chain Reaction	Negative	SARS-CoV2
Male	Portugal	Portugal	Portugal	Saliva	13	RT PCR, Real Time Polymerase Chain Reaction	Negative	SARS-CoV2
Male	Portugal	Portugal	Portugal	Saliva	13	RT PCR, Real Time Polymerase Chain Reaction	Negative	SARS-CoV2
Male	Portugal	Portugal	Portugal	Saliva	10	RT PCR, Real Time Polymerase Chain Reaction	Negative	SARS-CoV2
Male	Portugal	Portugal	Portugal	Saliva	14	RT PCR, Real Time Polymerase Chain Reaction	Negative	SARS-CoV2
Male	Portugal	Portugal	Portugal	Saliva	13	RT PCR, Real Time Polymerase Chain Reaction	Negative	SARS-CoV2
Male	Portugal	Portugal	Portugal	Saliva	14	RT PCR, Real Time Polymerase Chain Reaction	Negative	SARS-CoV2
Male	Portugal	Portugal	Portugal	Saliva	15	RT PCR, Real Time Polymerase Chain Reaction	Negative	SARS-CoV2
Male	Portugal	Portugal	Portugal	Saliva	13	RT PCR, Real Time Polymerase Chain Reaction	Negative	SARS-CoV2
Male	Portugal	Portugal	Portugal	Saliva	10	RT PCR, Real Time Polymerase Chain Reaction	Negative	SARS-CoV2
Male	Portugal	Portugal	Portugal	Saliva	8	RT PCR, Real Time Polymerase Chain Reaction	Negative	SARS-CoV2
Male	Portugal	Portugal	Portugal	Saliva	10	RT PCR, Real Time Polymerase Chain Reaction	Negative	SARS-CoV2
Male	Portugal	Portugal	Portugal	Saliva	8	RT PCR, Real Time Polymerase Chain Reaction	Negative	SARS-CoV2
Male	Portugal	Portugal	Portugal	Saliva	9	RT PCR, Real Time Polymerase Chain Reaction	Negative	SARS-CoV2
Male	Portugal	Portugal	Portugal	Saliva	11	RT PCR, Real Time Polymerase Chain Reaction	Negative	SARS-CoV2
Male	Portugal	Portugal	Portugal	Saliva	10	RT PCR, Real Time Polymerase Chain Reaction	Negative	SARS-CoV2
Male	Portugal	Portugal	Portugal	Saliva	10	RT PCR, Real Time Polymerase Chain Reaction	Negative	SARS-CoV2
Male	Portugal	Portugal	Portugal	Saliva	9	RT PCR, Real Time Polymerase Chain Reaction	Negative	SARS-CoV2
Male	Portugal	Portugal	Portugal	Saliva	9	RT PCR, Real Time Polymerase Chain Reaction	Negative	SARS-CoV2
Male	Portugal	Portugal	Portugal	Saliva	9	RT PCR, Real Time Polymerase Chain Reaction	Negative	SARS-CoV2
Male	Portugal	Portugal	Portugal	Saliva	16	RT PCR, Real Time Polymerase Chain Reaction	Negative	SARS-CoV2
Male	Portugal	Portugal	Portugal	Saliva	17	RT PCR, Real Time Polymerase Chain Reaction	Negative	SARS-CoV2
Male	Portugal	Portugal	Portugal	Saliva	17	RT PCR, Real Time Polymerase Chain Reaction	Negative	SARS-CoV2
Male	Portugal	Portugal	Portugal	Saliva	10	RT PCR, Real Time Polymerase Chain Reaction	Negative	SARS-CoV2
Male	Portugal	Portugal	Portugal	Saliva	17	RT PCR, Real Time Polymerase Chain Reaction	Negative	SARS-CoV2
Male	Portugal	Portugal	Portugal	Saliva	16	RT PCR, Real Time Polymerase Chain Reaction	Negative	SARS-CoV2
Male	Portugal	Portugal	Portugal	Saliva	10	RT PCR, Real Time Polymerase Chain Reaction	Negative	SARS-CoV2
Male	Portugal	Portugal	Portugal	Saliva	16	RT PCR, Real Time Polymerase Chain Reaction	Negative	SARS-CoV2
Male	Portugal	Portugal	Portugal	Saliva	18	RT PCR, Real Time Polymerase Chain Reaction	Negative	SARS-CoV2
Male	Portugal	Portugal	Portugal	Saliva	12	RT PCR, Real Time Polymerase Chain Reaction	Negative	SARS-CoV2
Male	Portugal	Portugal	Portugal	Saliva	44	RT PCR, Real Time Polymerase Chain Reaction	Negative	SARS-CoV2
Male	Portugal	Portugal	Portugal	Saliva	12	RT PCR, Real Time Polymerase Chain Reaction	Negative	SARS-CoV2
Male	Portugal	Portugal	Portugal	Saliva	10	RT PCR, Real Time Polymerase Chain Reaction	Negative	SARS-CoV2
Male	Portugal	Portugal	Portugal	Saliva	11	RT PCR, Real Time Polymerase Chain Reaction	Negative	SARS-CoV2
Male	Portugal	Portugal	Portugal	Saliva	10	RT PCR, Real Time Polymerase Chain Reaction	Negative	SARS-CoV2
Male	Portugal	Portugal	Portugal	Saliva	11	RT PCR, Real Time Polymerase Chain Reaction	Negative	SARS-CoV2
Male	Portugal	Portugal	Portugal	Saliva	12	RT PCR, Real Time Polymerase Chain Reaction	Negative	SARS-CoV2
Male	Portugal	Portugal	Portugal	Saliva	10	RT PCR, Real Time Polymerase Chain Reaction	Negative	SARS-CoV2
Male	Portugal	Portugal	Portugal	Saliva	10	RT PCR, Real Time Polymerase Chain Reaction	Negative	SARS-CoV2
Male	Portugal	Portugal	Portugal	Saliva	12	RT PCR, Real Time Polymerase Chain Reaction	Negative	SARS-CoV2
Male	Portugal	Portugal	Portugal	Saliva	12	RT PCR, Real Time Polymerase Chain Reaction	Negative	SARS-CoV2
Male	Portugal	Portugal	Portugal	Saliva	10	RT PCR, Real Time Polymerase Chain Reaction	Negative	SARS-CoV2
Male	Portugal	Portugal	Portugal	Saliva	9	RT PCR, Real Time Polymerase Chain Reaction	Negative	SARS-CoV2
Male	Portugal	Portugal	Portugal	Saliva	11	RT PCR, Real Time Polymerase Chain Reaction	Negative	SARS-CoV2
Male	Portugal	Portugal	Portugal	Saliva	13	RT PCR, Real Time Polymerase Chain Reaction	Negative	SARS-CoV2
Male	Portugal	Portugal	Portugal	Saliva	10	RT PCR, Real Time Polymerase Chain Reaction	Negative	SARS-CoV2
Male	Portugal	Portugal	Portugal	Saliva	10	RT PCR, Real Time Polymerase Chain Reaction	Negative	SARS-CoV2
Male	Portugal	Portugal	Portugal	Saliva	14	RT PCR, Real Time Polymerase Chain Reaction	Negative	SARS-CoV2
Male	Portugal	Portugal	Portugal	Saliva	14	RT PCR, Real Time Polymerase Chain Reaction	Negative	SARS-CoV2
Male	Portugal	Portugal	Portugal	Saliva	14	RT PCR, Real Time Polymerase Chain Reaction	Negative	SARS-CoV2
Male	Portugal	Portugal	Portugal	Saliva	13	RT PCR, Real Time Polymerase Chain Reaction	Negative	SARS-CoV2
Male	Portugal	Portugal	Portugal	Saliva	16	RT PCR, Real Time Polymerase Chain Reaction	Negative	SARS-CoV2
Male	Portugal	Portugal	Portugal	Saliva	17	RT PCR, Real Time Polymerase Chain Reaction	Negative	SARS-CoV2
Male	Portugal	Portugal	Portugal	Saliva	17	RT PCR, Real Time Polymerase Chain Reaction	Negative	SARS-CoV2
Male	Portugal	Portugal	Portugal	Saliva	14	RT PCR, Real Time Polymerase Chain Reaction	Negative	SARS-CoV2
Male	Portugal	Portugal	Portugal	Saliva	15	RT PCR, Real Time Polymerase Chain Reaction	Negative	SARS-CoV2
Male	Portugal	Portugal	Portugal	Saliva	15	RT PCR, Real Time Polymerase Chain Reaction	Negative	SARS-CoV2
Male	Portugal	Portugal	Portugal	Saliva	15	RT PCR, Real Time Polymerase Chain Reaction	Negative	SARS-CoV2
Male	Portugal	Portugal	Portugal	Saliva	15	RT PCR, Real Time Polymerase Chain Reaction	Negative	SARS-CoV2
Male	Portugal	Portugal	Portugal	Saliva	15	RT PCR, Real Time Polymerase Chain Reaction	Negative	SARS-CoV2
Male	Portugal	Portugal	Portugal	Saliva	15	RT PCR, Real Time Polymerase Chain Reaction	Negative	SARS-CoV2
Male	Portugal	Portugal	Portugal	Saliva	13	RT PCR, Real Time Polymerase Chain Reaction	Negative	SARS-CoV2
Male	Portugal	Portugal	Portugal	Saliva	14	RT PCR, Real Time Polymerase Chain Reaction	Negative	SARS-CoV2
Male	Portugal	Portugal	Portugal	Saliva	16	RT PCR, Real Time Polymerase Chain Reaction	Negative	SARS-CoV2
Male	Portugal	Portugal	Portugal	Saliva	12	RT PCR, Real Time Polymerase Chain Reaction	Negative	SARS-CoV2
Male	Portugal	Portugal	Portugal	Saliva	15	RT PCR, Real Time Polymerase Chain Reaction	Negative	SARS-CoV2
Male	Portugal	Portugal	Portugal	Saliva	17	RT PCR, Real Time Polymerase Chain Reaction	Negative	SARS-CoV2
Male	Portugal	Portugal	Portugal	Saliva	13	RT PCR, Real Time Polymerase Chain Reaction	Negative	SARS-CoV2
Male	Portugal	Portugal	Portugal	Saliva	12	RT PCR, Real Time Polymerase Chain Reaction	Negative	SARS-CoV2
Male	Portugal	Portugal	Portugal	Saliva	13	RT PCR, Real Time Polymerase Chain Reaction	Negative	SARS-CoV2
Male	Portugal	Portugal	Portugal	Saliva	17	RT PCR, Real Time Polymerase Chain Reaction	Negative	SARS-CoV2
Male	Portugal	Portugal	Portugal	Saliva	15	RT PCR, Real Time Polymerase Chain Reaction	Negative	SARS-CoV2
Male	Portugal	Portugal	Portugal	Saliva	13	RT PCR, Real Time Polymerase Chain Reaction	Negative	SARS-CoV2
Male	Portugal	Portugal	Portugal	Saliva	11	RT PCR, Real Time Polymerase Chain Reaction	Negative	SARS-CoV2
Male	Portugal	Portugal	Portugal	Saliva	11	RT PCR, Real Time Polymerase Chain Reaction	Negative	SARS-CoV2
Male	Portugal	Portugal	Portugal	Saliva	10	RT PCR, Real Time Polymerase Chain Reaction	Negative	SARS-CoV2
Male	Portugal	Portugal	Portugal	Saliva	11	RT PCR, Real Time Polymerase Chain Reaction	Negative	SARS-CoV2
Male	Portugal	Portugal	Portugal	Saliva	10	RT PCR, Real Time Polymerase Chain Reaction	Negative	SARS-CoV2
Male	Portugal	Portugal	Portugal	Saliva	13	RT PCR, Real Time Polymerase Chain Reaction	Negative	SARS-CoV2
Male	Portugal	Portugal	Portugal	Saliva	14	RT PCR, Real Time Polymerase Chain Reaction	Negative	SARS-CoV2
Male	Portugal	Portugal	Portugal	Saliva	13	RT PCR, Real Time Polymerase Chain Reaction	Negative	SARS-CoV2
Male	Portugal	Portugal	Portugal	Saliva	14	RT PCR, Real Time Polymerase Chain Reaction	Negative	SARS-CoV2
Male	Portugal	Portugal	Portugal	Saliva	14	RT PCR, Real Time Polymerase Chain Reaction	Negative	SARS-CoV2
Male	Portugal	Portugal	Portugal	Saliva	13	RT PCR, Real Time Polymerase Chain Reaction	Negative	SARS-CoV2
Male	Portugal	Portugal	Portugal	Saliva	17	RT PCR, Real Time Polymerase Chain Reaction	Negative	SARS-CoV2
Male	Portugal	Portugal	Portugal	Saliva	18	RT PCR, Real Time Polymerase Chain Reaction	Negative	SARS-CoV2
Male	Portugal	Portugal	Portugal	Saliva	11	RT PCR, Real Time Polymerase Chain Reaction	Negative	SARS-CoV2
Male	Portugal	Portugal	Portugal	Saliva	11	RT PCR, Real Time Polymerase Chain Reaction	Negative	SARS-CoV2
Male	Portugal	Portugal	Portugal	Saliva	13	RT PCR, Real Time Polymerase Chain Reaction	Negative	SARS-CoV2
Male	Portugal	Portugal	Portugal	Saliva	20	RT PCR, Real Time Polymerase Chain Reaction	Negative	SARS-CoV2
Male	Portugal	Portugal	Portugal	Saliva	13	RT PCR, Real Time Polymerase Chain Reaction	Negative	SARS-CoV2
Male	Portugal	Portugal	Portugal	Saliva	14	RT PCR, Real Time Polymerase Chain Reaction	Negative	SARS-CoV2
Male	Portugal	Portugal	Portugal	Saliva	10	RT PCR, Real Time Polymerase Chain Reaction	Negative	SARS-CoV2
Male	Portugal	Portugal	Portugal	Saliva	11	RT PCR, Real Time Polymerase Chain Reaction	Negative	SARS-CoV2
Male	Portugal	Portugal	Portugal	Saliva	10	RT PCR, Real Time Polymerase Chain Reaction	Negative	SARS-CoV2
Male	Portugal	Portugal	Portugal	Saliva	15	RT PCR, Real Time Polymerase Chain Reaction	Negative	SARS-CoV2
Male	Portugal	Portugal	Portugal	Saliva	15	RT PCR, Real Time Polymerase Chain Reaction	Negative	SARS-CoV2
Male	Portugal	Portugal	Portugal	Saliva	14	RT PCR, Real Time Polymerase Chain Reaction	Negative	SARS-CoV2
Male	Portugal	Portugal	Portugal	Saliva	9	RT PCR, Real Time Polymerase Chain Reaction	Negative	SARS-CoV2
Male	Portugal	Portugal	Portugal	Saliva	15	RT PCR, Real Time Polymerase Chain Reaction	Negative	SARS-CoV2
Male	Portugal	Portugal	Portugal	Saliva	14	RT PCR, Real Time Polymerase Chain Reaction	Negative	SARS-CoV2
Male	Portugal	Portugal	Portugal	Saliva	15	RT PCR, Real Time Polymerase Chain Reaction	Negative	SARS-CoV2
Male	Portugal	Portugal	Portugal	Saliva	15	RT PCR, Real Time Polymerase Chain Reaction	Negative	SARS-CoV2
Male	Portugal	Portugal	Portugal	Saliva	17	RT PCR, Real Time Polymerase Chain Reaction	Negative	SARS-CoV2
Male	Portugal	Portugal	Portugal	Saliva	10	RT PCR, Real Time Polymerase Chain Reaction	Negative	SARS-CoV2
Male	Portugal	Portugal	Portugal	Saliva	10	RT PCR, Real Time Polymerase Chain Reaction	Negative	SARS-CoV2
Male	Portugal	Portugal	Portugal	Saliva	10	RT PCR, Real Time Polymerase Chain Reaction	Negative	SARS-CoV2
Male	Portugal	Portugal	Portugal	Saliva	16	RT PCR, Real Time Polymerase Chain Reaction	Negative	SARS-CoV2
Male	Portugal	Portugal	Portugal	Saliva	13	RT PCR, Real Time Polymerase Chain Reaction	Negative	SARS-CoV2
Male	Portugal	Portugal	Portugal	Saliva	13	RT PCR, Real Time Polymerase Chain Reaction	Negative	SARS-CoV2
Male	Portugal	Portugal	Portugal	Saliva	8	RT PCR, Real Time Polymerase Chain Reaction	Negative	SARS-CoV2
Male	Portugal	Portugal	Portugal	Saliva	11	RT PCR, Real Time Polymerase Chain Reaction	Negative	SARS-CoV2
Male	Portugal	Portugal	Portugal	Saliva	10	RT PCR, Real Time Polymerase Chain Reaction	Negative	SARS-CoV2
Male	Portugal	Portugal	Portugal	Saliva	47	RT PCR, Real Time Polymerase Chain Reaction	Negative	SARS-CoV2
Male	Portugal	Portugal	Portugal	Saliva	16	RT PCR, Real Time Polymerase Chain Reaction	Negative	SARS-CoV2
Male	Portugal	Portugal	Portugal	Saliva	16	RT PCR, Real Time Polymerase Chain Reaction	Negative	SARS-CoV2
Male	Portugal	Portugal	Portugal	Saliva	8	RT PCR, Real Time Polymerase Chain Reaction	Negative	SARS-CoV2
Male	Portugal	Portugal	Portugal	Saliva	13	RT PCR, Real Time Polymerase Chain Reaction	Negative	SARS-CoV2
Male	Portugal	Portugal	Portugal	Saliva	16	RT PCR, Real Time Polymerase Chain Reaction	Negative	SARS-CoV2
Male	Portugal	Portugal	Portugal	Saliva	13	RT PCR, Real Time Polymerase Chain Reaction	Negative	SARS-CoV2
Male	Portugal	Portugal	Portugal	Saliva	15	RT PCR, Real Time Polymerase Chain Reaction	Negative	SARS-CoV2
Male	Portugal	Portugal	Portugal	Saliva	9	RT PCR, Real Time Polymerase Chain Reaction	Negative	SARS-CoV2
Male	Portugal	Portugal	Portugal	Saliva	13	RT PCR, Real Time Polymerase Chain Reaction	Negative	SARS-CoV2
Male	Portugal	Portugal	Portugal	Saliva	14	RT PCR, Real Time Polymerase Chain Reaction	Negative	SARS-CoV2
Male	Portugal	Portugal	Portugal	Saliva	13	RT PCR, Real Time Polymerase Chain Reaction	Negative	SARS-CoV2
Male	Portugal	Portugal	Portugal	Saliva	14	RT PCR, Real Time Polymerase Chain Reaction	Negative	SARS-CoV2
Male	Portugal	Portugal	Portugal	Saliva	13	RT PCR, Real Time Polymerase Chain Reaction	Negative	SARS-CoV2
Male	Portugal	Portugal	Portugal	Saliva	14	RT PCR, Real Time Polymerase Chain Reaction	Negative	SARS-CoV2
Male	Portugal	Portugal	Portugal	Saliva	15	RT PCR, Real Time Polymerase Chain Reaction	Negative	SARS-CoV2
Male	Portugal	Portugal	Portugal	Saliva	8	RT PCR, Real Time Polymerase Chain Reaction	Negative	SARS-CoV2
Male	Portugal	Portugal	Portugal	Saliva	15	RT PCR, Real Time Polymerase Chain Reaction	Negative	SARS-CoV2
Male	Portugal	Portugal	Portugal	Saliva	14	RT PCR, Real Time Polymerase Chain Reaction	Negative	SARS-CoV2
Male	Portugal	Portugal	Portugal	Saliva	42	RT PCR, Real Time Polymerase Chain Reaction	Negative	SARS-CoV2
Male	Portugal	Portugal	Portugal	Saliva	14	RT PCR, Real Time Polymerase Chain Reaction	Negative	SARS-CoV2
Male	Portugal	Portugal	Portugal	Saliva	13	RT PCR, Real Time Polymerase Chain Reaction	Negative	SARS-CoV2
Male	Portugal	Portugal	Portugal	Saliva	16	RT PCR, Real Time Polymerase Chain Reaction	Negative	SARS-CoV2
Male	Portugal	Portugal	Portugal	Saliva	13	RT PCR, Real Time Polymerase Chain Reaction	Negative	SARS-CoV2
Male	Portugal	Portugal	Portugal	Saliva	9	RT PCR, Real Time Polymerase Chain Reaction	Negative	SARS-CoV2
Male	Portugal	Portugal	Portugal	Saliva	9	RT PCR, Real Time Polymerase Chain Reaction	Negative	SARS-CoV2
Male	Portugal	Portugal	Portugal	Saliva	9	RT PCR, Real Time Polymerase Chain Reaction	Negative	SARS-CoV2
Male	Portugal	Portugal	Portugal	Saliva	9	RT PCR, Real Time Polymerase Chain Reaction	Negative	SARS-CoV2
Male	Portugal	Portugal	Portugal	Saliva	8	RT PCR, Real Time Polymerase Chain Reaction	Negative	SARS-CoV2
Male	Portugal	Portugal	Portugal	Saliva	9	RT PCR, Real Time Polymerase Chain Reaction	Negative	SARS-CoV2
Male	Portugal	Portugal	Portugal	Saliva	9	RT PCR, Real Time Polymerase Chain Reaction	Negative	SARS-CoV2
Male	Portugal	Portugal	Portugal	Saliva	8	RT PCR, Real Time Polymerase Chain Reaction	Negative	SARS-CoV2
Male	Portugal	Portugal	Portugal	Saliva	9	RT PCR, Real Time Polymerase Chain Reaction	Negative	SARS-CoV2
Male	Portugal	Portugal	Portugal	Saliva	8	RT PCR, Real Time Polymerase Chain Reaction	Negative	SARS-CoV2
Male	Portugal	Portugal	Portugal	Saliva	9	RT PCR, Real Time Polymerase Chain Reaction	Negative	SARS-CoV2
Male	Portugal	Portugal	Portugal	Saliva	8	RT PCR, Real Time Polymerase Chain Reaction	Negative	SARS-CoV2
Male	Portugal	Portugal	Portugal	Saliva	9	RT PCR, Real Time Polymerase Chain Reaction	Negative	SARS-CoV2
Male	Portugal	Portugal	Portugal	Saliva	8	RT PCR, Real Time Polymerase Chain Reaction	Negative	SARS-CoV2
Male	Portugal	Portugal	Portugal	Saliva	22	RT PCR, Real Time Polymerase Chain Reaction	Negative	SARS-CoV2
Male	Portugal	Portugal	Portugal	Saliva	8	RT PCR, Real Time Polymerase Chain Reaction	Negative	SARS-CoV2
Male	Portugal	Portugal	Portugal	Saliva	9	RT PCR, Real Time Polymerase Chain Reaction	Negative	SARS-CoV2
Male	Portugal	Portugal	Portugal	Saliva	8	RT PCR, Real Time Polymerase Chain Reaction	Negative	SARS-CoV2
Male	Portugal	Portugal	Portugal	Saliva	9	RT PCR, Real Time Polymerase Chain Reaction	Negative	SARS-CoV2
Male	Portugal	Portugal	Portugal	Saliva	12	RT PCR, Real Time Polymerase Chain Reaction	Negative	SARS-CoV2
Male	Portugal	Portugal	Portugal	Saliva	13	RT PCR, Real Time Polymerase Chain Reaction	Negative	SARS-CoV2
Male	Portugal	Portugal	Portugal	Saliva	13	RT PCR, Real Time Polymerase Chain Reaction	Negative	SARS-CoV2
Male	Portugal	Portugal	Portugal	Saliva	13	RT PCR, Real Time Polymerase Chain Reaction	Negative	SARS-CoV2
Male	Portugal	Portugal	Portugal	Saliva	13	RT PCR, Real Time Polymerase Chain Reaction	Negative	SARS-CoV2
Male	Portugal	Portugal	Portugal	Saliva	13	RT PCR, Real Time Polymerase Chain Reaction	Negative	SARS-CoV2
Male	Portugal	Portugal	Portugal	Saliva	14	RT PCR, Real Time Polymerase Chain Reaction	Negative	SARS-CoV2
Male	Portugal	Portugal	Portugal	Saliva	7	RT PCR, Real Time Polymerase Chain Reaction	Negative	SARS-CoV2
Male	Portugal	Portugal	Portugal	Saliva	13	RT PCR, Real Time Polymerase Chain Reaction	Negative	SARS-CoV2
Male	Portugal	Portugal	Portugal	Saliva	13	RT PCR, Real Time Polymerase Chain Reaction	Negative	SARS-CoV2
Male	Portugal	Portugal	Portugal	Saliva	13	RT PCR, Real Time Polymerase Chain Reaction	Negative	SARS-CoV2
Male	Portugal	Portugal	Portugal	Saliva	44	RT PCR, Real Time Polymerase Chain Reaction	Negative	SARS-CoV2
Male	Portugal	Portugal	Portugal	Saliva	12	RT PCR, Real Time Polymerase Chain Reaction	Negative	SARS-CoV2
Male	Portugal	Portugal	Portugal	Saliva	48	RT PCR, Real Time Polymerase Chain Reaction	Negative	SARS-CoV2
Male	Portugal	Portugal	Portugal	Saliva	13	RT PCR, Real Time Polymerase Chain Reaction	Negative	SARS-CoV2
Male	Portugal	Portugal	Portugal	Saliva	7	RT PCR, Real Time Polymerase Chain Reaction	Negative	SARS-CoV2
Male	Portugal	Portugal	Portugal	Saliva	12	RT PCR, Real Time Polymerase Chain Reaction	Negative	SARS-CoV2
Male	Portugal	Portugal	Portugal	Saliva	8	RT PCR, Real Time Polymerase Chain Reaction	Negative	SARS-CoV2
Male	Portugal	Portugal	Portugal	Saliva	8	RT PCR, Real Time Polymerase Chain Reaction	Negative	SARS-CoV2
Male	Portugal	Portugal	Portugal	Saliva	12	RT PCR, Real Time Polymerase Chain Reaction	Negative	SARS-CoV2
Male	Portugal	Portugal	Portugal	Saliva	12	RT PCR, Real Time Polymerase Chain Reaction	Negative	SARS-CoV2
Male	Portugal	Portugal	Portugal	Saliva	12	RT PCR, Real Time Polymerase Chain Reaction	Negative	SARS-CoV2
Male	Portugal	Portugal	Portugal	Saliva	8	RT PCR, Real Time Polymerase Chain Reaction	Negative	SARS-CoV2
Male	Portugal	Portugal	Portugal	Saliva	13	RT PCR, Real Time Polymerase Chain Reaction	Negative	SARS-CoV2
Male	Portugal	Portugal	Portugal	Saliva	14	RT PCR, Real Time Polymerase Chain Reaction	Negative	SARS-CoV2
Male	Portugal	Portugal	Portugal	Saliva	13	RT PCR, Real Time Polymerase Chain Reaction	Negative	SARS-CoV2
Male	Portugal	Portugal	Portugal	Saliva	13	RT PCR, Real Time Polymerase Chain Reaction	Negative	SARS-CoV2
Male	Portugal	Portugal	Portugal	Saliva	38	RT PCR, Real Time Polymerase Chain Reaction	Negative	SARS-CoV2
Male	Portugal	Portugal	Portugal	Saliva	48	RT PCR, Real Time Polymerase Chain Reaction	Negative	SARS-CoV2
Male	Portugal	Portugal	Portugal	Saliva	10	RT PCR, Real Time Polymerase Chain Reaction	Negative	SARS-CoV2
Male	Portugal	Portugal	Portugal	Saliva	12	RT PCR, Real Time Polymerase Chain Reaction	Negative	SARS-CoV2
Male	Portugal	Portugal	Portugal	Saliva	25	RT PCR, Real Time Polymerase Chain Reaction	Negative	SARS-CoV2
Male	Portugal	Portugal	Portugal	Saliva	9	RT PCR, Real Time Polymerase Chain Reaction	Negative	SARS-CoV2
Male	Portugal	Portugal	Portugal	Saliva	12	RT PCR, Real Time Polymerase Chain Reaction	Negative	SARS-CoV2
Male	Portugal	Portugal	Portugal	Saliva	11	RT PCR, Real Time Polymerase Chain Reaction	Negative	SARS-CoV2
Male	Portugal	Portugal	Portugal	Saliva	15	RT PCR, Real Time Polymerase Chain Reaction	Negative	SARS-CoV2
Male	Portugal	Portugal	Portugal	Saliva	16	RT PCR, Real Time Polymerase Chain Reaction	Negative	SARS-CoV2
Male	Portugal	Portugal	Portugal	Saliva	16	RT PCR, Real Time Polymerase Chain Reaction	Negative	SARS-CoV2
Male	Portugal	Portugal	Portugal	Saliva	16	RT PCR, Real Time Polymerase Chain Reaction	Negative	SARS-CoV2
Male	Portugal	Portugal	Portugal	Saliva	11	RT PCR, Real Time Polymerase Chain Reaction	Negative	SARS-CoV2
Male	Portugal	Portugal	Portugal	Saliva	11	RT PCR, Real Time Polymerase Chain Reaction	Negative	SARS-CoV2
Male	Portugal	Portugal	Portugal	Saliva	10	RT PCR, Real Time Polymerase Chain Reaction	Negative	SARS-CoV2
Male	Portugal	Portugal	Portugal	Saliva	10	RT PCR, Real Time Polymerase Chain Reaction	Negative	SARS-CoV2
Male	Portugal	Portugal	Portugal	Saliva	9	RT PCR, Real Time Polymerase Chain Reaction	Negative	SARS-CoV2
Male	Portugal	Portugal	Portugal	Saliva	14	RT PCR, Real Time Polymerase Chain Reaction	Negative	SARS-CoV2
Male	Portugal	Portugal	Portugal	Saliva	13	RT PCR, Real Time Polymerase Chain Reaction	Negative	SARS-CoV2
Male	Portugal	Portugal	Portugal	Saliva	13	RT PCR, Real Time Polymerase Chain Reaction	Negative	SARS-CoV2
Male	Portugal	Portugal	Portugal	Saliva	11	RT PCR, Real Time Polymerase Chain Reaction	Negative	SARS-CoV2
Male	Portugal	Portugal	Portugal	Saliva	15	RT PCR, Real Time Polymerase Chain Reaction	Negative	SARS-CoV2
Male	Portugal	Portugal	Portugal	Saliva	16	RT PCR, Real Time Polymerase Chain Reaction	Negative	SARS-CoV2
Male	Portugal	Portugal	Portugal	Saliva	16	RT PCR, Real Time Polymerase Chain Reaction	Negative	SARS-CoV2
Male	Portugal	Portugal	Portugal	Saliva	13	RT PCR, Real Time Polymerase Chain Reaction	Negative	SARS-CoV2
Male	Portugal	Portugal	Portugal	Saliva	8	RT PCR, Real Time Polymerase Chain Reaction	Negative	SARS-CoV2
Male	Portugal	Portugal	Portugal	Saliva	10	RT PCR, Real Time Polymerase Chain Reaction	Negative	SARS-CoV2
Male	Portugal	Portugal	Portugal	Saliva	47	RT PCR, Real Time Polymerase Chain Reaction	Negative	SARS-CoV2
Male	Portugal	Portugal	Portugal	Saliva	10	RT PCR, Real Time Polymerase Chain Reaction	Negative	SARS-CoV2
Male	Portugal	Portugal	Portugal	Saliva	11	RT PCR, Real Time Polymerase Chain Reaction	Negative	SARS-CoV2
Male	Portugal	Portugal	Portugal	Saliva	11	RT PCR, Real Time Polymerase Chain Reaction	Negative	SARS-CoV2
Male	Portugal	Portugal	Portugal	Saliva	10	RT PCR, Real Time Polymerase Chain Reaction	Negative	SARS-CoV2
Male	Portugal	Portugal	Portugal	Saliva	10	RT PCR, Real Time Polymerase Chain Reaction	Negative	SARS-CoV2
Male	Portugal	Portugal	Portugal	Saliva	10	RT PCR, Real Time Polymerase Chain Reaction	Negative	SARS-CoV2
Male	Portugal	Portugal	Portugal	Saliva	25	RT PCR, Real Time Polymerase Chain Reaction	Negative	SARS-CoV2
Male	Portugal	Portugal	Portugal	Saliva	23	RT PCR, Real Time Polymerase Chain Reaction	Negative	SARS-CoV2
Male	Portugal	Portugal	Portugal	Saliva	15	RT PCR, Real Time Polymerase Chain Reaction	Negative	SARS-CoV2
Male	Portugal	Portugal	Portugal	Saliva	8	RT PCR, Real Time Polymerase Chain Reaction	Negative	SARS-CoV2
Male	Portugal	Portugal	Portugal	Saliva	10	RT PCR, Real Time Polymerase Chain Reaction	Negative	SARS-CoV2
Male	Portugal	Portugal	Portugal	Saliva	16	RT PCR, Real Time Polymerase Chain Reaction	Negative	SARS-CoV2
Male	Portugal	Portugal	Portugal	Saliva	8	RT PCR, Real Time Polymerase Chain Reaction	Negative	SARS-CoV2
Male	Portugal	Portugal	Portugal	Saliva	8	RT PCR, Real Time Polymerase Chain Reaction	Negative	SARS-CoV2
Male	Portugal	Portugal	Portugal	Saliva	9	RT PCR, Real Time Polymerase Chain Reaction	Negative	SARS-CoV2
Male	Portugal	Portugal	Portugal	Saliva	13	RT PCR, Real Time Polymerase Chain Reaction	Negative	SARS-CoV2
Male	Portugal	Portugal	Portugal	Saliva	10	RT PCR, Real Time Polymerase Chain Reaction	Negative	SARS-CoV2
Male	Portugal	Portugal	Portugal	Saliva	9	RT PCR, Real Time Polymerase Chain Reaction	Negative	SARS-CoV2
Male	Portugal	Portugal	Portugal	Saliva	40	RT PCR, Real Time Polymerase Chain Reaction	Negative	SARS-CoV2
Male	Portugal	Portugal	Portugal	Saliva	10	RT PCR, Real Time Polymerase Chain Reaction	Negative	SARS-CoV2
Male	Portugal	Portugal	Portugal	Saliva	10	RT PCR, Real Time Polymerase Chain Reaction	Negative	SARS-CoV2
Male	Portugal	Portugal	Portugal	Saliva	9	RT PCR, Real Time Polymerase Chain Reaction	Negative	SARS-CoV2
Male	Portugal	Portugal	Portugal	Saliva	10	RT PCR, Real Time Polymerase Chain Reaction	Negative	SARS-CoV2
Male	Portugal	Portugal	Portugal	Saliva	10	RT PCR, Real Time Polymerase Chain Reaction	Negative	SARS-CoV2
Male	Portugal	Portugal	Portugal	Saliva	9	RT PCR, Real Time Polymerase Chain Reaction	Negative	SARS-CoV2
Male	Portugal	Portugal	Portugal	Saliva	9	RT PCR, Real Time Polymerase Chain Reaction	Negative	SARS-CoV2
Male	Portugal	Portugal	Portugal	Saliva	8	RT PCR, Real Time Polymerase Chain Reaction	Negative	SARS-CoV2
Male	Portugal	Portugal	Portugal	Saliva	23	RT PCR, Real Time Polymerase Chain Reaction	Negative	SARS-CoV2
Male	Portugal	Portugal	Portugal	Saliva	9	RT PCR, Real Time Polymerase Chain Reaction	Negative	SARS-CoV2
Male	Portugal	Portugal	Portugal	Saliva	10	RT PCR, Real Time Polymerase Chain Reaction	Negative	SARS-CoV2
Male	Portugal	Portugal	Portugal	Saliva	10	RT PCR, Real Time Polymerase Chain Reaction	Negative	SARS-CoV2
Male	Portugal	Portugal	Portugal	Saliva	10	RT PCR, Real Time Polymerase Chain Reaction	Negative	SARS-CoV2
Male	Portugal	Portugal	Portugal	Saliva	9	RT PCR, Real Time Polymerase Chain Reaction	Negative	SARS-CoV2
Male	Portugal	Portugal	Portugal	Saliva	9	RT PCR, Real Time Polymerase Chain Reaction	Negative	SARS-CoV2
Male	Portugal	Portugal	Portugal	Saliva	14	RT PCR, Real Time Polymerase Chain Reaction	Negative	SARS-CoV2
Male	Portugal	Portugal	Portugal	Saliva	14	RT PCR, Real Time Polymerase Chain Reaction	Negative	SARS-CoV2
Male	Portugal	Portugal	Portugal	Saliva	14	RT PCR, Real Time Polymerase Chain Reaction	Negative	SARS-CoV2
Male	Portugal	Portugal	Portugal	Saliva	14	RT PCR, Real Time Polymerase Chain Reaction	Negative	SARS-CoV2
Male	Portugal	Portugal	Portugal	Saliva	13	RT PCR, Real Time Polymerase Chain Reaction	Negative	SARS-CoV2
Male	Portugal	Portugal	Portugal	Saliva	13	RT PCR, Real Time Polymerase Chain Reaction	Negative	SARS-CoV2
Male	Portugal	Portugal	Portugal	Saliva	13	RT PCR, Real Time Polymerase Chain Reaction	Negative	SARS-CoV2
Male	Portugal	Portugal	Portugal	Saliva	14	RT PCR, Real Time Polymerase Chain Reaction	Negative	SARS-CoV2
Male	Portugal	Portugal	Portugal	Saliva	14	RT PCR, Real Time Polymerase Chain Reaction	Negative	SARS-CoV2
Male	Portugal	Portugal	Portugal	Saliva	18	RT PCR, Real Time Polymerase Chain Reaction	Negative	SARS-CoV2
Male	Portugal	Portugal	Portugal	Saliva	10	RT PCR, Real Time Polymerase Chain Reaction	Negative	SARS-CoV2
Male	Portugal	Portugal	Portugal	Saliva	9	RT PCR, Real Time Polymerase Chain Reaction	Negative	SARS-CoV2
Male	Portugal	Portugal	Portugal	Saliva	9	RT PCR, Real Time Polymerase Chain Reaction	Negative	SARS-CoV2
Male	Portugal	Portugal	Portugal	Saliva	8	RT PCR, Real Time Polymerase Chain Reaction	Negative	SARS-CoV2
Male	Portugal	Portugal	Portugal	Saliva	17	RT PCR, Real Time Polymerase Chain Reaction	Negative	SARS-CoV2
Male	Portugal	Portugal	Portugal	Saliva	12	RT PCR, Real Time Polymerase Chain Reaction	Negative	SARS-CoV2
Male	Portugal	Portugal	Portugal	Saliva	14	RT PCR, Real Time Polymerase Chain Reaction	Negative	SARS-CoV2
Male	Portugal	Portugal	Portugal	Saliva	44	RT PCR, Real Time Polymerase Chain Reaction	Negative	SARS-CoV2
Male	Portugal	Portugal	Portugal	Saliva	9	RT PCR, Real Time Polymerase Chain Reaction	Negative	SARS-CoV2
Male	Portugal	Portugal	Portugal	Saliva	9	RT PCR, Real Time Polymerase Chain Reaction	Negative	SARS-CoV2
Male	Portugal	Portugal	Portugal	Saliva	7	RT PCR, Real Time Polymerase Chain Reaction	Negative	SARS-CoV2
Male	Portugal	Portugal	Portugal	Saliva	9	RT PCR, Real Time Polymerase Chain Reaction	Negative	SARS-CoV2
Male	Portugal	Portugal	Portugal	Saliva	8	RT PCR, Real Time Polymerase Chain Reaction	Negative	SARS-CoV2
Male	Portugal	Portugal	Portugal	Saliva	8	RT PCR, Real Time Polymerase Chain Reaction	Negative	SARS-CoV2
Male	Portugal	Portugal	Portugal	Saliva	13	RT PCR, Real Time Polymerase Chain Reaction	Negative	SARS-CoV2
Male	Portugal	Portugal	Portugal	Saliva	9	RT PCR, Real Time Polymerase Chain Reaction	Negative	SARS-CoV2
Male	Portugal	Portugal	Portugal	Saliva	8	RT PCR, Real Time Polymerase Chain Reaction	Negative	SARS-CoV2
Male	Portugal	Portugal	Portugal	Saliva	9	RT PCR, Real Time Polymerase Chain Reaction	Negative	SARS-CoV2
Male	Portugal	Portugal	Portugal	Saliva	10	RT PCR, Real Time Polymerase Chain Reaction	Negative	SARS-CoV2
Male	Portugal	Portugal	Portugal	Saliva	8	RT PCR, Real Time Polymerase Chain Reaction	Negative	SARS-CoV2
Male	Portugal	Portugal	Portugal	Saliva	26	RT PCR, Real Time Polymerase Chain Reaction	Negative	SARS-CoV2
Male	Portugal	Portugal	Portugal	Saliva	14	RT PCR, Real Time Polymerase Chain Reaction	Negative	SARS-CoV2
Male	Portugal	Portugal	Portugal	Saliva	13	RT PCR, Real Time Polymerase Chain Reaction	Negative	SARS-CoV2
Male	Portugal	Portugal	Portugal	Saliva	9	RT PCR, Real Time Polymerase Chain Reaction	Negative	SARS-CoV2
Male	Portugal	Portugal	Portugal	Saliva	13	RT PCR, Real Time Polymerase Chain Reaction	Negative	SARS-CoV2
Male	Portugal	Portugal	Portugal	Saliva	13	RT PCR, Real Time Polymerase Chain Reaction	Negative	SARS-CoV2
Male	Portugal	Portugal	Portugal	Saliva	20	RT PCR, Real Time Polymerase Chain Reaction	Negative	SARS-CoV2
Male	Portugal	Portugal	Portugal	Saliva	8	RT PCR, Real Time Polymerase Chain Reaction	Negative	SARS-CoV2
Male	Portugal	Portugal	Portugal	Saliva	14	RT PCR, Real Time Polymerase Chain Reaction	Negative	SARS-CoV2
Male	Portugal	Portugal	Portugal	Saliva	8	RT PCR, Real Time Polymerase Chain Reaction	Negative	SARS-CoV2
Male	Portugal	Portugal	Portugal	Saliva	50	RT PCR, Real Time Polymerase Chain Reaction	Negative	SARS-CoV2
Male	Portugal	Portugal	Portugal	Saliva	38	RT PCR, Real Time Polymerase Chain Reaction	Negative	SARS-CoV2
Male	Portugal	Portugal	Portugal	Saliva	9	RT PCR, Real Time Polymerase Chain Reaction	Negative	SARS-CoV2
Male	Portugal	Portugal	Portugal	Saliva	7	RT PCR, Real Time Polymerase Chain Reaction	Negative	SARS-CoV2
Male	Portugal	Portugal	Portugal	Saliva	13	RT PCR, Real Time Polymerase Chain Reaction	Negative	SARS-CoV2
Male	Portugal	Portugal	Portugal	Saliva	12	RT PCR, Real Time Polymerase Chain Reaction	Negative	SARS-CoV2
Male	Portugal	Portugal	Portugal	Saliva	13	RT PCR, Real Time Polymerase Chain Reaction	Negative	SARS-CoV2
Male	Portugal	Portugal	Portugal	Saliva	13	RT PCR, Real Time Polymerase Chain Reaction	Negative	SARS-CoV2
Male	Portugal	Portugal	Portugal	Saliva	13	RT PCR, Real Time Polymerase Chain Reaction	Negative	SARS-CoV2
Male	Portugal	Portugal	Portugal	Saliva	13	RT PCR, Real Time Polymerase Chain Reaction	Negative	SARS-CoV2
Male	Portugal	Portugal	Portugal	Saliva	13	RT PCR, Real Time Polymerase Chain Reaction	Negative	SARS-CoV2
Male	Portugal	Portugal	Portugal	Saliva	44	RT PCR, Real Time Polymerase Chain Reaction	Negative	SARS-CoV2
Male	Portugal	Portugal	Portugal	Saliva	13	RT PCR, Real Time Polymerase Chain Reaction	Negative	SARS-CoV2
Male	Portugal	Portugal	Portugal	Saliva	13	RT PCR, Real Time Polymerase Chain Reaction	Negative	SARS-CoV2
Male	Portugal	Portugal	Portugal	Saliva	13	RT PCR, Real Time Polymerase Chain Reaction	Negative	SARS-CoV2
Male	Portugal	Portugal	Portugal	Saliva	48	RT PCR, Real Time Polymerase Chain Reaction	Negative	SARS-CoV2
Male	Portugal	Portugal	Portugal	Saliva	8	RT PCR, Real Time Polymerase Chain Reaction	Negative	SARS-CoV2
Male	Portugal	Portugal	Portugal	Saliva	13	RT PCR, Real Time Polymerase Chain Reaction	Negative	SARS-CoV2
Male	Portugal	Portugal	Portugal	Saliva	12	RT PCR, Real Time Polymerase Chain Reaction	Negative	SARS-CoV2
Male	Portugal	Portugal	Portugal	Saliva	8	RT PCR, Real Time Polymerase Chain Reaction	Negative	SARS-CoV2
Male	Portugal	Portugal	Portugal	Saliva	9	RT PCR, Real Time Polymerase Chain Reaction	Negative	SARS-CoV2
Male	Portugal	Portugal	Portugal	Saliva	10	RT PCR, Real Time Polymerase Chain Reaction	Negative	SARS-CoV2
Male	Portugal	Portugal	Portugal	Saliva	9	RT PCR, Real Time Polymerase Chain Reaction	Negative	SARS-CoV2
Male	Portugal	Portugal	Portugal	Saliva	10	RT PCR, Real Time Polymerase Chain Reaction	Negative	SARS-CoV2
Male	Portugal	Portugal	Portugal	Saliva	9	RT PCR, Real Time Polymerase Chain Reaction	Negative	SARS-CoV2
Male	Portugal	Portugal	Portugal	Saliva	23	RT PCR, Real Time Polymerase Chain Reaction	Negative	SARS-CoV2
Male	Portugal	Portugal	Portugal	Saliva	22	RT PCR, Real Time Polymerase Chain Reaction	Negative	SARS-CoV2
Male	Portugal	Portugal	Portugal	Saliva	8	RT PCR, Real Time Polymerase Chain Reaction	Negative	SARS-CoV2
Male	Portugal	Portugal	Portugal	Saliva	8	RT PCR, Real Time Polymerase Chain Reaction	Negative	SARS-CoV2
Male	Portugal	Portugal	Portugal	Saliva	9	RT PCR, Real Time Polymerase Chain Reaction	Negative	SARS-CoV2
Male	Portugal	Portugal	Portugal	Saliva	10	RT PCR, Real Time Polymerase Chain Reaction	Negative	SARS-CoV2
Male	Portugal	Portugal	Portugal	Saliva	10	RT PCR, Real Time Polymerase Chain Reaction	Negative	SARS-CoV2
Male	Portugal	Portugal	Portugal	Saliva	9	RT PCR, Real Time Polymerase Chain Reaction	Negative	SARS-CoV2
Male	Portugal	Portugal	Portugal	Saliva	9	RT PCR, Real Time Polymerase Chain Reaction	Negative	SARS-CoV2
Male	Portugal	Portugal	Portugal	Saliva	10	RT PCR, Real Time Polymerase Chain Reaction	Negative	SARS-CoV2
Male	Portugal	Portugal	Portugal	Saliva	9	RT PCR, Real Time Polymerase Chain Reaction	Negative	SARS-CoV2
Male	Portugal	Portugal	Portugal	Saliva	10	RT PCR, Real Time Polymerase Chain Reaction	Negative	SARS-CoV2
Male	Portugal	Portugal	Portugal	Saliva	9	RT PCR, Real Time Polymerase Chain Reaction	Negative	SARS-CoV2
Male	Portugal	Portugal	Portugal	Saliva	10	RT PCR, Real Time Polymerase Chain Reaction	Negative	SARS-CoV2
Male	Portugal	Portugal	Portugal	Saliva	9	RT PCR, Real Time Polymerase Chain Reaction	Negative	SARS-CoV2
Male	Portugal	Portugal	Portugal	Saliva	14	RT PCR, Real Time Polymerase Chain Reaction	Negative	SARS-CoV2
Male	Portugal	Portugal	Portugal	Saliva	9	RT PCR, Real Time Polymerase Chain Reaction	Negative	SARS-CoV2
Male	Portugal	Portugal	Portugal	Saliva	9	RT PCR, Real Time Polymerase Chain Reaction	Negative	SARS-CoV2
Male	Portugal	Portugal	Portugal	Saliva	10	RT PCR, Real Time Polymerase Chain Reaction	Negative	SARS-CoV2
Male	Portugal	Portugal	Portugal	Saliva	10	RT PCR, Real Time Polymerase Chain Reaction	Negative	SARS-CoV2
Male	Portugal	Portugal	Portugal	Saliva	26	RT PCR, Real Time Polymerase Chain Reaction	Negative	SARS-CoV2
Male	Portugal	Portugal	Portugal	Saliva	8	RT PCR, Real Time Polymerase Chain Reaction	Negative	SARS-CoV2
Male	Portugal	Portugal	Portugal	Saliva	14	RT PCR, Real Time Polymerase Chain Reaction	Negative	SARS-CoV2
Male	Portugal	Portugal	Portugal	Saliva	17	RT PCR, Real Time Polymerase Chain Reaction	Negative	SARS-CoV2
Male	Portugal	Portugal	Portugal	Saliva	9	RT PCR, Real Time Polymerase Chain Reaction	Negative	SARS-CoV2
Male	Portugal	Portugal	Portugal	Saliva	9	RT PCR, Real Time Polymerase Chain Reaction	Negative	SARS-CoV2
Male	Portugal	Portugal	Portugal	Saliva	12	RT PCR, Real Time Polymerase Chain Reaction	Negative	SARS-CoV2
Male	Portugal	Portugal	Portugal	Saliva	14	RT PCR, Real Time Polymerase Chain Reaction	Negative	SARS-CoV2
Male	Portugal	Portugal	Portugal	Saliva	9	RT PCR, Real Time Polymerase Chain Reaction	Negative	SARS-CoV2
Male	Portugal	Portugal	Portugal	Saliva	45	RT PCR, Real Time Polymerase Chain Reaction	Negative	SARS-CoV2
Male	Portugal	Portugal	Portugal	Saliva	16	RT PCR, Real Time Polymerase Chain Reaction	Negative	SARS-CoV2
Male	Portugal	Portugal	Portugal	Saliva	16	RT PCR, Real Time Polymerase Chain Reaction	Negative	SARS-CoV2
Male	Portugal	Portugal	Portugal	Saliva	16	RT PCR, Real Time Polymerase Chain Reaction	Negative	SARS-CoV2
Male	Portugal	Portugal	Portugal	Saliva	14	RT PCR, Real Time Polymerase Chain Reaction	Negative	SARS-CoV2
Male	Portugal	Portugal	Portugal	Saliva	14	RT PCR, Real Time Polymerase Chain Reaction	Negative	SARS-CoV2
Male	Portugal	Portugal	Portugal	Saliva	13	RT PCR, Real Time Polymerase Chain Reaction	Negative	SARS-CoV2
Male	Portugal	Portugal	Portugal	Saliva	13	RT PCR, Real Time Polymerase Chain Reaction	Negative	SARS-CoV2
Male	Portugal	Portugal	Portugal	Saliva	18	RT PCR, Real Time Polymerase Chain Reaction	Negative	SARS-CoV2
Male	Portugal	Portugal	Portugal	Saliva	13	RT PCR, Real Time Polymerase Chain Reaction	Negative	SARS-CoV2
Male	Portugal	Portugal	Portugal	Saliva	10	RT PCR, Real Time Polymerase Chain Reaction	Negative	SARS-CoV2
Male	Portugal	Portugal	Portugal	Saliva	8	RT PCR, Real Time Polymerase Chain Reaction	Negative	SARS-CoV2
Male	Portugal	Portugal	Portugal	Saliva	10	RT PCR, Real Time Polymerase Chain Reaction	Negative	SARS-CoV2
Male	Portugal	Portugal	Portugal	Saliva	11	RT PCR, Real Time Polymerase Chain Reaction	Negative	SARS-CoV2
Male	Portugal	Portugal	Portugal	Saliva	11	RT PCR, Real Time Polymerase Chain Reaction	Negative	SARS-CoV2
Male	Portugal	Portugal	Portugal	Saliva	8	RT PCR, Real Time Polymerase Chain Reaction	Negative	SARS-CoV2
Male	Portugal	Portugal	Portugal	Saliva	8	RT PCR, Real Time Polymerase Chain Reaction	Negative	SARS-CoV2
Male	Portugal	Portugal	Portugal	Saliva	9	RT PCR, Real Time Polymerase Chain Reaction	Negative	SARS-CoV2
Male	Portugal	Portugal	Portugal	Saliva	9	RT PCR, Real Time Polymerase Chain Reaction	Negative	SARS-CoV2
Male	Portugal	Portugal	Portugal	Saliva	17	RT PCR, Real Time Polymerase Chain Reaction	Negative	SARS-CoV2
Male	Portugal	Portugal	Portugal	Saliva	8	RT PCR, Real Time Polymerase Chain Reaction	Negative	SARS-CoV2
Male	Portugal	Portugal	Portugal	Saliva	13	RT PCR, Real Time Polymerase Chain Reaction	Negative	SARS-CoV2
Male	Portugal	Portugal	Portugal	Saliva	12	RT PCR, Real Time Polymerase Chain Reaction	Negative	SARS-CoV2
Male	Portugal	Portugal	Portugal	Saliva	11	RT PCR, Real Time Polymerase Chain Reaction	Negative	SARS-CoV2
Male	Portugal	Portugal	Portugal	Saliva	11	RT PCR, Real Time Polymerase Chain Reaction	Negative	SARS-CoV2
Male	Portugal	Portugal	Portugal	Saliva	9	RT PCR, Real Time Polymerase Chain Reaction	Negative	SARS-CoV2
Male	Portugal	Portugal	Portugal	Saliva	9	RT PCR, Real Time Polymerase Chain Reaction	Negative	SARS-CoV2
Male	Portugal	Portugal	Portugal	Saliva	9	RT PCR, Real Time Polymerase Chain Reaction	Negative	SARS-CoV2
Male	Portugal	Portugal	Portugal	Saliva	10	RT PCR, Real Time Polymerase Chain Reaction	Negative	SARS-CoV2
Male	Portugal	Portugal	Portugal	Saliva	11	RT PCR, Real Time Polymerase Chain Reaction	Negative	SARS-CoV2
Male	Portugal	Portugal	Portugal	Saliva	20	RT PCR, Real Time Polymerase Chain Reaction	Negative	SARS-CoV2
Male	Portugal	Portugal	Portugal	Saliva	9	RT PCR, Real Time Polymerase Chain Reaction	Negative	SARS-CoV2
Male	Portugal	Portugal	Portugal	Saliva	11	RT PCR, Real Time Polymerase Chain Reaction	Negative	SARS-CoV2
Male	Portugal	Portugal	Portugal	Saliva	26	RT PCR, Real Time Polymerase Chain Reaction	Negative	SARS-CoV2
Male	Portugal	Portugal	Portugal	Saliva	12	RT PCR, Real Time Polymerase Chain Reaction	Negative	SARS-CoV2
Male	Portugal	Portugal	Portugal	Saliva	21	RT PCR, Real Time Polymerase Chain Reaction	Negative	SARS-CoV2
Male	Portugal	Portugal	Portugal	Saliva	20	RT PCR, Real Time Polymerase Chain Reaction	Negative	SARS-CoV2
Male	Portugal	Portugal	Portugal	Saliva	14	RT PCR, Real Time Polymerase Chain Reaction	Negative	SARS-CoV2
Male	Portugal	Portugal	Portugal	Saliva	13	RT PCR, Real Time Polymerase Chain Reaction	Negative	SARS-CoV2
Male	Portugal	Portugal	Portugal	Saliva	14	RT PCR, Real Time Polymerase Chain Reaction	Negative	SARS-CoV2
Male	Portugal	Portugal	Portugal	Saliva	13	RT PCR, Real Time Polymerase Chain Reaction	Negative	SARS-CoV2
Male	Portugal	Portugal	Portugal	Saliva	14	RT PCR, Real Time Polymerase Chain Reaction	Negative	SARS-CoV2
Male	Portugal	Portugal	Portugal	Saliva	13	RT PCR, Real Time Polymerase Chain Reaction	Negative	SARS-CoV2
Male	Portugal	Portugal	Portugal	Saliva	12	RT PCR, Real Time Polymerase Chain Reaction	Negative	SARS-CoV2
Male	Portugal	Portugal	Portugal	Saliva	13	RT PCR, Real Time Polymerase Chain Reaction	Negative	SARS-CoV2
Male	Portugal	Portugal	Portugal	Saliva	10	RT PCR, Real Time Polymerase Chain Reaction	Negative	SARS-CoV2
Male	Portugal	Portugal	Portugal	Saliva	14	RT PCR, Real Time Polymerase Chain Reaction	Negative	SARS-CoV2
Male	Portugal	Portugal	Portugal	Saliva	12	RT PCR, Real Time Polymerase Chain Reaction	Negative	SARS-CoV2
Male	Portugal	Portugal	Portugal	Saliva	12	RT PCR, Real Time Polymerase Chain Reaction	Negative	SARS-CoV2
Male	Portugal	Portugal	Portugal	Saliva	12	RT PCR, Real Time Polymerase Chain Reaction	Negative	SARS-CoV2
Male	Portugal	Portugal	Portugal	Saliva	7	RT PCR, Real Time Polymerase Chain Reaction	Negative	SARS-CoV2
Male	Portugal	Portugal	Portugal	Saliva	42	RT PCR, Real Time Polymerase Chain Reaction	Negative	SARS-CoV2
Male	Portugal	Portugal	Portugal	Saliva	16	RT PCR, Real Time Polymerase Chain Reaction	Negative	SARS-CoV2
Male	Portugal	Portugal	Portugal	Saliva	13	RT PCR, Real Time Polymerase Chain Reaction	Negative	SARS-CoV2
Male	Portugal	Portugal	Portugal	Saliva	16	RT PCR, Real Time Polymerase Chain Reaction	Negative	SARS-CoV2
Male	Portugal	Portugal	Portugal	Saliva	15	RT PCR, Real Time Polymerase Chain Reaction	Negative	SARS-CoV2
Male	Portugal	Portugal	Portugal	Saliva	16	RT PCR, Real Time Polymerase Chain Reaction	Negative	SARS-CoV2
Male	Portugal	Portugal	Portugal	Saliva	15	RT PCR, Real Time Polymerase Chain Reaction	Negative	SARS-CoV2
Male	Portugal	Portugal	Portugal	Saliva	13	RT PCR, Real Time Polymerase Chain Reaction	Negative	SARS-CoV2
Male	Portugal	Portugal	Portugal	Saliva	13	RT PCR, Real Time Polymerase Chain Reaction	Negative	SARS-CoV2
Male	Portugal	Portugal	Portugal	Saliva	13	RT PCR, Real Time Polymerase Chain Reaction	Negative	SARS-CoV2
Male	Portugal	Portugal	Portugal	Saliva	9	RT PCR, Real Time Polymerase Chain Reaction	Negative	SARS-CoV2
Male	Portugal	Portugal	Portugal	Saliva	8	RT PCR, Real Time Polymerase Chain Reaction	Negative	SARS-CoV2
Male	Portugal	Portugal	Portugal	Saliva	9	RT PCR, Real Time Polymerase Chain Reaction	Negative	SARS-CoV2
Male	Portugal	Portugal	Portugal	Saliva	48	RT PCR, Real Time Polymerase Chain Reaction	Negative	SARS-CoV2
Male	Portugal	Portugal	Portugal	Saliva	9	RT PCR, Real Time Polymerase Chain Reaction	Negative	SARS-CoV2
Male	Portugal	Portugal	Portugal	Saliva	23	RT PCR, Real Time Polymerase Chain Reaction	Negative	SARS-CoV2
Male	Portugal	Portugal	Portugal	Saliva	8	RT PCR, Real Time Polymerase Chain Reaction	Negative	SARS-CoV2
Male	Portugal	Portugal	Portugal	Saliva	12	RT PCR, Real Time Polymerase Chain Reaction	Negative	SARS-CoV2
Male	Portugal	Portugal	Portugal	Saliva	9	RT PCR, Real Time Polymerase Chain Reaction	Negative	SARS-CoV2
Male	Portugal	Portugal	Portugal	Saliva	19	RT PCR, Real Time Polymerase Chain Reaction	Negative	SARS-CoV2
Male	Portugal	Portugal	Portugal	Saliva	19	RT PCR, Real Time Polymerase Chain Reaction	Negative	SARS-CoV2
Male	Portugal	Portugal	Portugal	Saliva	51	RT PCR, Real Time Polymerase Chain Reaction	Negative	SARS-CoV2
Male	Portugal	Portugal	Portugal	Saliva	12	RT PCR, Real Time Polymerase Chain Reaction	Negative	SARS-CoV2
Male	Portugal	Portugal	Portugal	Saliva	14	RT PCR, Real Time Polymerase Chain Reaction	Negative	SARS-CoV2
Male	Portugal	Portugal	Portugal	Saliva	17	RT PCR, Real Time Polymerase Chain Reaction	Negative	SARS-CoV2
Male	Portugal	Portugal	Portugal	Saliva	12	RT PCR, Real Time Polymerase Chain Reaction	Negative	SARS-CoV2
Male	Portugal	Portugal	Portugal	Saliva	18	RT PCR, Real Time Polymerase Chain Reaction	Negative	SARS-CoV2
Male	Portugal	Portugal	Portugal	Saliva	12	RT PCR, Real Time Polymerase Chain Reaction	Negative	SARS-CoV2
Male	Portugal	Portugal	Portugal	Saliva	44	RT PCR, Real Time Polymerase Chain Reaction	Negative	SARS-CoV2
Male	Portugal	Portugal	Portugal	Saliva	12	RT PCR, Real Time Polymerase Chain Reaction	Negative	SARS-CoV2
Male	Portugal	Portugal	Portugal	Saliva	13	RT PCR, Real Time Polymerase Chain Reaction	Negative	SARS-CoV2
Male	Portugal	Portugal	Portugal	Saliva	13	RT PCR, Real Time Polymerase Chain Reaction	Negative	SARS-CoV2
Male	Portugal	Portugal	Portugal	Saliva	11	RT PCR, Real Time Polymerase Chain Reaction	Negative	SARS-CoV2
Male	Portugal	Portugal	Portugal	Saliva	15	RT PCR, Real Time Polymerase Chain Reaction	Negative	SARS-CoV2
Male	Portugal	Portugal	Portugal	Saliva	15	RT PCR, Real Time Polymerase Chain Reaction	Negative	SARS-CoV2
Male	Portugal	Portugal	Portugal	Saliva	14	RT PCR, Real Time Polymerase Chain Reaction	Negative	SARS-CoV2
Male	Portugal	Portugal	Portugal	Saliva	14	RT PCR, Real Time Polymerase Chain Reaction	Negative	SARS-CoV2
Male	Portugal	Portugal	Portugal	Saliva	15	RT PCR, Real Time Polymerase Chain Reaction	Negative	SARS-CoV2
Male	Portugal	Portugal	Portugal	Saliva	14	RT PCR, Real Time Polymerase Chain Reaction	Negative	SARS-CoV2
Male	Portugal	Portugal	Portugal	Saliva	12	RT PCR, Real Time Polymerase Chain Reaction	Negative	SARS-CoV2
Male	Portugal	Portugal	Portugal	Saliva	12	RT PCR, Real Time Polymerase Chain Reaction	Negative	SARS-CoV2
Male	Portugal	Portugal	Portugal	Saliva	12	RT PCR, Real Time Polymerase Chain Reaction	Negative	SARS-CoV2
Male	Portugal	Portugal	Portugal	Saliva	10	RT PCR, Real Time Polymerase Chain Reaction	Negative	SARS-CoV2
Male	Portugal	Portugal	Portugal	Saliva	10	RT PCR, Real Time Polymerase Chain Reaction	Negative	SARS-CoV2
Male	Portugal	Portugal	Portugal	Saliva	11	RT PCR, Real Time Polymerase Chain Reaction	Negative	SARS-CoV2
Male	Portugal	Portugal	Portugal	Saliva	11	RT PCR, Real Time Polymerase Chain Reaction	Negative	SARS-CoV2
Male	Portugal	Portugal	Portugal	Saliva	12	RT PCR, Real Time Polymerase Chain Reaction	Negative	SARS-CoV2
Male	Portugal	Portugal	Portugal	Saliva	9	RT PCR, Real Time Polymerase Chain Reaction	Negative	SARS-CoV2
Male	Portugal	Portugal	Portugal	Saliva	9	RT PCR, Real Time Polymerase Chain Reaction	Negative	SARS-CoV2
Male	Portugal	Portugal	Portugal	Saliva	9	RT PCR, Real Time Polymerase Chain Reaction	Negative	SARS-CoV2
Male	Portugal	Portugal	Portugal	Saliva	8	RT PCR, Real Time Polymerase Chain Reaction	Negative	SARS-CoV2
Male	Portugal	Portugal	Portugal	Saliva	7	RT PCR, Real Time Polymerase Chain Reaction	Negative	SARS-CoV2
Male	Portugal	Portugal	Portugal	Saliva	14	RT PCR, Real Time Polymerase Chain Reaction	Negative	SARS-CoV2
Male	Portugal	Portugal	Portugal	Saliva	10	RT PCR, Real Time Polymerase Chain Reaction	Negative	SARS-CoV2
Male	Portugal	Portugal	Portugal	Saliva	12	RT PCR, Real Time Polymerase Chain Reaction	Negative	SARS-CoV2
Male	Portugal	Portugal	Portugal	Saliva	8	RT PCR, Real Time Polymerase Chain Reaction	Negative	SARS-CoV2
Male	Portugal	Portugal	Portugal	Saliva	8	RT PCR, Real Time Polymerase Chain Reaction	Negative	SARS-CoV2
Male	Portugal	Portugal	Portugal	Saliva	7	RT PCR, Real Time Polymerase Chain Reaction	Negative	SARS-CoV2
Male	Portugal	Portugal	Portugal	Saliva	7	RT PCR, Real Time Polymerase Chain Reaction	Negative	SARS-CoV2
Male	Portugal	Portugal	Portugal	Saliva	8	RT PCR, Real Time Polymerase Chain Reaction	Negative	SARS-CoV2
Male	Portugal	Portugal	Portugal	Saliva	8	RT PCR, Real Time Polymerase Chain Reaction	Negative	SARS-CoV2
Male	Portugal	Portugal	Portugal	Saliva	11	RT PCR, Real Time Polymerase Chain Reaction	Negative	SARS-CoV2
Male	Portugal	Portugal	Portugal	Saliva	11	RT PCR, Real Time Polymerase Chain Reaction	Negative	SARS-CoV2
Male	Portugal	Portugal	Portugal	Saliva	8	RT PCR, Real Time Polymerase Chain Reaction	Negative	SARS-CoV2
Male	Portugal	Portugal	Portugal	Saliva	12	RT PCR, Real Time Polymerase Chain Reaction	Negative	SARS-CoV2
Male	Portugal	Portugal	Portugal	Saliva	10	RT PCR, Real Time Polymerase Chain Reaction	Negative	SARS-CoV2
Male	Portugal	Portugal	Portugal	Saliva	10	RT PCR, Real Time Polymerase Chain Reaction	Negative	SARS-CoV2
Male	Portugal	Portugal	Portugal	Saliva	11	RT PCR, Real Time Polymerase Chain Reaction	Negative	SARS-CoV2
Male	Portugal	Portugal	Portugal	Saliva	10	RT PCR, Real Time Polymerase Chain Reaction	Negative	SARS-CoV2
Male	Portugal	Portugal	Portugal	Saliva	11	RT PCR, Real Time Polymerase Chain Reaction	Negative	SARS-CoV2
Male	Portugal	Portugal	Portugal	Saliva	9	RT PCR, Real Time Polymerase Chain Reaction	Negative	SARS-CoV2
Male	Portugal	Portugal	Portugal	Saliva	8	RT PCR, Real Time Polymerase Chain Reaction	Negative	SARS-CoV2
Male	Portugal	Portugal	Portugal	Saliva	8	RT PCR, Real Time Polymerase Chain Reaction	Negative	SARS-CoV2
Male	Portugal	Portugal	Portugal	Saliva	10	RT PCR, Real Time Polymerase Chain Reaction	Negative	SARS-CoV2
Male	Portugal	Portugal	Portugal	Saliva	10	RT PCR, Real Time Polymerase Chain Reaction	Negative	SARS-CoV2
Male	Portugal	Portugal	Portugal	Saliva	10	RT PCR, Real Time Polymerase Chain Reaction	Negative	SARS-CoV2
Male	Portugal	Portugal	Portugal	Saliva	9	RT PCR, Real Time Polymerase Chain Reaction	Negative	SARS-CoV2
Male	Portugal	Portugal	Portugal	Saliva	14	RT PCR, Real Time Polymerase Chain Reaction	Negative	SARS-CoV2
Male	Portugal	Portugal	Portugal	Saliva	10	RT PCR, Real Time Polymerase Chain Reaction	Negative	SARS-CoV2
Male	Portugal	Portugal	Portugal	Saliva	14	RT PCR, Real Time Polymerase Chain Reaction	Negative	SARS-CoV2
Male	Portugal	Portugal	Portugal	Saliva	9	RT PCR, Real Time Polymerase Chain Reaction	Negative	SARS-CoV2
Male	Portugal	Portugal	Portugal	Saliva	10	RT PCR, Real Time Polymerase Chain Reaction	Negative	SARS-CoV2
Male	Portugal	Portugal	Portugal	Saliva	8	RT PCR, Real Time Polymerase Chain Reaction	Negative	SARS-CoV2
Male	Portugal	Portugal	Portugal	Saliva	8	RT PCR, Real Time Polymerase Chain Reaction	Negative	SARS-CoV2
Male	Portugal	Portugal	Portugal	Saliva	10	RT PCR, Real Time Polymerase Chain Reaction	Negative	SARS-CoV2
Male	Portugal	Portugal	Portugal	Saliva	9	RT PCR, Real Time Polymerase Chain Reaction	Negative	SARS-CoV2
Male	Portugal	Portugal	Portugal	Saliva	11	RT PCR, Real Time Polymerase Chain Reaction	Negative	SARS-CoV2
Male	Portugal	Portugal	Portugal	Saliva	11	RT PCR, Real Time Polymerase Chain Reaction	Negative	SARS-CoV2
Male	Portugal	Portugal	Portugal	Saliva	9	RT PCR, Real Time Polymerase Chain Reaction	Negative	SARS-CoV2
Male	Portugal	Portugal	Portugal	Saliva	13	RT PCR, Real Time Polymerase Chain Reaction	Negative	SARS-CoV2
Male	Portugal	Portugal	Portugal	Saliva	13	RT PCR, Real Time Polymerase Chain Reaction	Negative	SARS-CoV2
Male	Portugal	Portugal	Portugal	Saliva	16	RT PCR, Real Time Polymerase Chain Reaction	Negative	SARS-CoV2
Male	Portugal	Portugal	Portugal	Saliva	14	RT PCR, Real Time Polymerase Chain Reaction	Negative	SARS-CoV2
Male	Portugal	Portugal	Portugal	Saliva	14	RT PCR, Real Time Polymerase Chain Reaction	Negative	SARS-CoV2
Male	Portugal	Portugal	Portugal	Saliva	9	RT PCR, Real Time Polymerase Chain Reaction	Negative	SARS-CoV2
Male	Portugal	Portugal	Portugal	Saliva	10	RT PCR, Real Time Polymerase Chain Reaction	Negative	SARS-CoV2
Male	Portugal	Portugal	Portugal	Saliva	7	RT PCR, Real Time Polymerase Chain Reaction	Negative	SARS-CoV2
Male	Portugal	Portugal	Portugal	Saliva	13	RT PCR, Real Time Polymerase Chain Reaction	Negative	SARS-CoV2
Male	Portugal	Portugal	Portugal	Saliva	12	RT PCR, Real Time Polymerase Chain Reaction	Negative	SARS-CoV2
Male	Portugal	Portugal	Portugal	Saliva	7	RT PCR, Real Time Polymerase Chain Reaction	Negative	SARS-CoV2
Male	Portugal	Portugal	Portugal	Saliva	12	RT PCR, Real Time Polymerase Chain Reaction	Negative	SARS-CoV2
Male	Portugal	Portugal	Portugal	Saliva	11	RT PCR, Real Time Polymerase Chain Reaction	Negative	SARS-CoV2
Male	Portugal	Portugal	Portugal	Saliva	12	RT PCR, Real Time Polymerase Chain Reaction	Negative	SARS-CoV2
Male	Portugal	Portugal	Portugal	Saliva	17	RT PCR, Real Time Polymerase Chain Reaction	Negative	SARS-CoV2
Male	Portugal	Portugal	Portugal	Saliva	16	RT PCR, Real Time Polymerase Chain Reaction	Negative	SARS-CoV2
Male	Portugal	Portugal	Portugal	Saliva	13	RT PCR, Real Time Polymerase Chain Reaction	Negative	SARS-CoV2
Male	Portugal	Portugal	Portugal	Saliva	19	RT PCR, Real Time Polymerase Chain Reaction	Negative	SARS-CoV2
Male	Portugal	Portugal	Portugal	Saliva	15	RT PCR, Real Time Polymerase Chain Reaction	Negative	SARS-CoV2
Male	Portugal	Portugal	Portugal	Saliva	12	RT PCR, Real Time Polymerase Chain Reaction	Negative	SARS-CoV2
Male	Portugal	Portugal	Portugal	Saliva	16	RT PCR, Real Time Polymerase Chain Reaction	Negative	SARS-CoV2
Male	Portugal	Portugal	Portugal	Saliva	12	RT PCR, Real Time Polymerase Chain Reaction	Negative	SARS-CoV2
Male	Portugal	Portugal	Portugal	Saliva	11	RT PCR, Real Time Polymerase Chain Reaction	Negative	SARS-CoV2
Male	Portugal	Portugal	Portugal	Saliva	12	RT PCR, Real Time Polymerase Chain Reaction	Negative	SARS-CoV2
Male	Portugal	Portugal	Portugal	Saliva	12	RT PCR, Real Time Polymerase Chain Reaction	Negative	SARS-CoV2
Male	Portugal	Portugal	Portugal	Saliva	16	RT PCR, Real Time Polymerase Chain Reaction	Negative	SARS-CoV2
Male	Portugal	Portugal	Portugal	Saliva	10	RT PCR, Real Time Polymerase Chain Reaction	Negative	SARS-CoV2
Male	Portugal	Portugal	Portugal	Saliva	13	RT PCR, Real Time Polymerase Chain Reaction	Negative	SARS-CoV2
Male	Portugal	Portugal	Portugal	Saliva	10	RT PCR, Real Time Polymerase Chain Reaction	Negative	SARS-CoV2
Male	Portugal	Portugal	Portugal	Saliva	10	RT PCR, Real Time Polymerase Chain Reaction	Negative	SARS-CoV2
Male	Portugal	Portugal	Portugal	Saliva	19	RT PCR, Real Time Polymerase Chain Reaction	Negative	SARS-CoV2
Male	Portugal	Portugal	Portugal	Saliva	17	RT PCR, Real Time Polymerase Chain Reaction	Negative	SARS-CoV2
Male	Portugal	Portugal	Portugal	Saliva	8	RT PCR, Real Time Polymerase Chain Reaction	Negative	SARS-CoV2
Male	Portugal	Portugal	Portugal	Saliva	15	RT PCR, Real Time Polymerase Chain Reaction	Negative	SARS-CoV2
Male	Portugal	Portugal	Portugal	Saliva	12	RT PCR, Real Time Polymerase Chain Reaction	Negative	SARS-CoV2
Male	Portugal	Portugal	Portugal	Saliva	15	RT PCR, Real Time Polymerase Chain Reaction	Negative	SARS-CoV2
Male	Portugal	Portugal	Portugal	Saliva	9	RT PCR, Real Time Polymerase Chain Reaction	Negative	SARS-CoV2
Male	Portugal	Portugal	Portugal	Saliva	12	RT PCR, Real Time Polymerase Chain Reaction	Negative	SARS-CoV2
Male	Portugal	Portugal	Portugal	Saliva	9	RT PCR, Real Time Polymerase Chain Reaction	Negative	SARS-CoV2
Male	Portugal	Portugal	Portugal	Saliva	16	RT PCR, Real Time Polymerase Chain Reaction	Negative	SARS-CoV2
Male	Portugal	Portugal	Portugal	Saliva	9	RT PCR, Real Time Polymerase Chain Reaction	Negative	SARS-CoV2
Male	Portugal	Portugal	Portugal	Saliva	13	RT PCR, Real Time Polymerase Chain Reaction	Negative	SARS-CoV2
Male	Portugal	Portugal	Portugal	Saliva	12	RT PCR, Real Time Polymerase Chain Reaction	Negative	SARS-CoV2
Male	Portugal	Portugal	Portugal	Saliva	13	RT PCR, Real Time Polymerase Chain Reaction	Negative	SARS-CoV2
Male	Portugal	Portugal	Portugal	Saliva	13	RT PCR, Real Time Polymerase Chain Reaction	Negative	SARS-CoV2
Male	Portugal	Portugal	Portugal	Saliva	18	RT PCR, Real Time Polymerase Chain Reaction	Negative	SARS-CoV2
Male	Portugal	Portugal	Portugal	Saliva	13	RT PCR, Real Time Polymerase Chain Reaction	Negative	SARS-CoV2
Male	Portugal	Portugal	Portugal	Saliva	17	RT PCR, Real Time Polymerase Chain Reaction	Negative	SARS-CoV2
Male	Portugal	Portugal	Portugal	Saliva	13	RT PCR, Real Time Polymerase Chain Reaction	Negative	SARS-CoV2
Male	Portugal	Portugal	Portugal	Saliva	13	RT PCR, Real Time Polymerase Chain Reaction	Negative	SARS-CoV2
Male	Portugal	Portugal	Portugal	Saliva	11	RT PCR, Real Time Polymerase Chain Reaction	Negative	SARS-CoV2
Male	Portugal	Portugal	Portugal	Saliva	11	RT PCR, Real Time Polymerase Chain Reaction	Negative	SARS-CoV2
Male	Portugal	Portugal	Portugal	Saliva	13	RT PCR, Real Time Polymerase Chain Reaction	Negative	SARS-CoV2
Male	Portugal	Portugal	Portugal	Saliva	10	RT PCR, Real Time Polymerase Chain Reaction	Negative	SARS-CoV2
Male	Portugal	Portugal	Portugal	Saliva	10	RT PCR, Real Time Polymerase Chain Reaction	Negative	SARS-CoV2
Male	Portugal	Portugal	Portugal	Saliva	14	RT PCR, Real Time Polymerase Chain Reaction	Negative	SARS-CoV2
Male	Portugal	Portugal	Portugal	Saliva	14	RT PCR, Real Time Polymerase Chain Reaction	Negative	SARS-CoV2
Male	Portugal	Portugal	Portugal	Saliva	14	RT PCR, Real Time Polymerase Chain Reaction	Negative	SARS-CoV2
Male	Portugal	Portugal	Portugal	Saliva	14	RT PCR, Real Time Polymerase Chain Reaction	Negative	SARS-CoV2
Male	Portugal	Portugal	Portugal	Saliva	16	RT PCR, Real Time Polymerase Chain Reaction	Negative	SARS-CoV2
Male	Portugal	Portugal	Portugal	Saliva	7	RT PCR, Real Time Polymerase Chain Reaction	Negative	SARS-CoV2
Male	Portugal	Portugal	Portugal	Saliva	13	RT PCR, Real Time Polymerase Chain Reaction	Negative	SARS-CoV2
Male	Portugal	Portugal	Portugal	Saliva	16	RT PCR, Real Time Polymerase Chain Reaction	Negative	SARS-CoV2
Male	Portugal	Portugal	Portugal	Saliva	9	RT PCR, Real Time Polymerase Chain Reaction	Negative	SARS-CoV2
Male	Portugal	Portugal	Portugal	Saliva	13	RT PCR, Real Time Polymerase Chain Reaction	Negative	SARS-CoV2
Male	Portugal	Portugal	Portugal	Saliva	9	RT PCR, Real Time Polymerase Chain Reaction	Negative	SARS-CoV2
Male	Portugal	Portugal	Portugal	Saliva	14	RT PCR, Real Time Polymerase Chain Reaction	Negative	SARS-CoV2
Male	Portugal	Portugal	Portugal	Saliva	9	RT PCR, Real Time Polymerase Chain Reaction	Negative	SARS-CoV2
Male	Portugal	Portugal	Portugal	Saliva	9	RT PCR, Real Time Polymerase Chain Reaction	Negative	SARS-CoV2
Male	Portugal	Portugal	Portugal	Saliva	8	RT PCR, Real Time Polymerase Chain Reaction	Negative	SARS-CoV2
Male	Portugal	Portugal	Portugal	Saliva	13	RT PCR, Real Time Polymerase Chain Reaction	Negative	SARS-CoV2
Male	Portugal	Portugal	Portugal	Saliva	13	RT PCR, Real Time Polymerase Chain Reaction	Negative	SARS-CoV2
Male	Portugal	Portugal	Portugal	Saliva	13	RT PCR, Real Time Polymerase Chain Reaction	Negative	SARS-CoV2
Male	Portugal	Portugal	Portugal	Saliva	8	RT PCR, Real Time Polymerase Chain Reaction	Negative	SARS-CoV2
Male	Portugal	Portugal	Portugal	Saliva	9	RT PCR, Real Time Polymerase Chain Reaction	Negative	SARS-CoV2
Male	Portugal	Portugal	Portugal	Saliva	9	RT PCR, Real Time Polymerase Chain Reaction	Negative	SARS-CoV2
Male	Portugal	Portugal	Portugal	Saliva	13	RT PCR, Real Time Polymerase Chain Reaction	Negative	SARS-CoV2
Male	Portugal	Portugal	Portugal	Saliva	12	RT PCR, Real Time Polymerase Chain Reaction	Negative	SARS-CoV2
Male	Portugal	Portugal	Portugal	Saliva	11	RT PCR, Real Time Polymerase Chain Reaction	Negative	SARS-CoV2
Male	Portugal	Portugal	Portugal	Saliva	14	RT PCR, Real Time Polymerase Chain Reaction	Negative	SARS-CoV2
Male	Portugal	Portugal	Portugal	Saliva	8	RT PCR, Real Time Polymerase Chain Reaction	Negative	SARS-CoV2
Male	Portugal	Portugal	Portugal	Saliva	19	RT PCR, Real Time Polymerase Chain Reaction	Negative	SARS-CoV2
Male	Portugal	Portugal	Portugal	Saliva	8	RT PCR, Real Time Polymerase Chain Reaction	Negative	SARS-CoV2
Male	Portugal	Portugal	Portugal	Saliva	10	RT PCR, Real Time Polymerase Chain Reaction	Negative	SARS-CoV2
Male	Portugal	Portugal	Portugal	Saliva	25	RT PCR, Real Time Polymerase Chain Reaction	Negative	SARS-CoV2
Male	Portugal	Portugal	Portugal	Saliva	23	RT PCR, Real Time Polymerase Chain Reaction	Negative	SARS-CoV2
Male	Portugal	Portugal	Portugal	Saliva	13	RT PCR, Real Time Polymerase Chain Reaction	Negative	SARS-CoV2
Male	Portugal	Portugal	Portugal	Saliva	13	RT PCR, Real Time Polymerase Chain Reaction	Negative	SARS-CoV2
Male	Portugal	Portugal	Portugal	Saliva	11	RT PCR, Real Time Polymerase Chain Reaction	Negative	SARS-CoV2
Male	Portugal	Portugal	Portugal	Saliva	10	RT PCR, Real Time Polymerase Chain Reaction	Negative	SARS-CoV2
Male	Portugal	Portugal	Portugal	Saliva	8	RT PCR, Real Time Polymerase Chain Reaction	Negative	SARS-CoV2
Male	Portugal	Portugal	Portugal	Saliva	8	RT PCR, Real Time Polymerase Chain Reaction	Negative	SARS-CoV2
Male	Portugal	Portugal	Portugal	Saliva	22	RT PCR, Real Time Polymerase Chain Reaction	Negative	SARS-CoV2
Male	Portugal	Portugal	Portugal	Saliva	8	RT PCR, Real Time Polymerase Chain Reaction	Negative	SARS-CoV2
Male	Portugal	Portugal	Portugal	Saliva	12	RT PCR, Real Time Polymerase Chain Reaction	Negative	SARS-CoV2
Male	Portugal	Portugal	Portugal	Saliva	8	RT PCR, Real Time Polymerase Chain Reaction	Negative	SARS-CoV2
Male	Portugal	Portugal	Portugal	Saliva	9	RT PCR, Real Time Polymerase Chain Reaction	Negative	SARS-CoV2
Male	Portugal	Portugal	Portugal	Saliva	10	RT PCR, Real Time Polymerase Chain Reaction	Negative	SARS-CoV2
Male	Portugal	Portugal	Portugal	Saliva	11	RT PCR, Real Time Polymerase Chain Reaction	Negative	SARS-CoV2
Male	Portugal	Portugal	Portugal	Saliva	10	RT PCR, Real Time Polymerase Chain Reaction	Negative	SARS-CoV2
Male	Portugal	Portugal	Portugal	Saliva	12	RT PCR, Real Time Polymerase Chain Reaction	Negative	SARS-CoV2
Male	Portugal	Portugal	Portugal	Saliva	10	RT PCR, Real Time Polymerase Chain Reaction	Negative	SARS-CoV2
Male	Portugal	Portugal	Portugal	Saliva	10	RT PCR, Real Time Polymerase Chain Reaction	Negative	SARS-CoV2
Male	Portugal	Portugal	Portugal	Saliva	10	RT PCR, Real Time Polymerase Chain Reaction	Negative	SARS-CoV2
Male	Portugal	Portugal	Portugal	Saliva	10	RT PCR, Real Time Polymerase Chain Reaction	Negative	SARS-CoV2
Male	Portugal	Portugal	Portugal	Saliva	11	RT PCR, Real Time Polymerase Chain Reaction	Negative	SARS-CoV2
Male	Portugal	Portugal	Portugal	Saliva	20	RT PCR, Real Time Polymerase Chain Reaction	Negative	SARS-CoV2
Male	Portugal	Portugal	Portugal	Saliva	11	RT PCR, Real Time Polymerase Chain Reaction	Negative	SARS-CoV2
Male	Portugal	Portugal	Portugal	Saliva	13	RT PCR, Real Time Polymerase Chain Reaction	Negative	SARS-CoV2
Male	Portugal	Portugal	Portugal	Saliva	11	RT PCR, Real Time Polymerase Chain Reaction	Negative	SARS-CoV2
Male	Portugal	Portugal	Portugal	Saliva	26	RT PCR, Real Time Polymerase Chain Reaction	Negative	SARS-CoV2
Male	Portugal	Portugal	Portugal	Saliva	10	RT PCR, Real Time Polymerase Chain Reaction	Negative	SARS-CoV2
Male	Portugal	Portugal	Portugal	Saliva	10	RT PCR, Real Time Polymerase Chain Reaction	Negative	SARS-CoV2
Male	Portugal	Portugal	Portugal	Saliva	12	RT PCR, Real Time Polymerase Chain Reaction	Negative	SARS-CoV2
Male	Portugal	Portugal	Portugal	Saliva	11	RT PCR, Real Time Polymerase Chain Reaction	Negative	SARS-CoV2
Male	Portugal	Portugal	Portugal	Saliva	12	RT PCR, Real Time Polymerase Chain Reaction	Negative	SARS-CoV2
Male	Portugal	Portugal	Portugal	Saliva	9	RT PCR, Real Time Polymerase Chain Reaction	Negative	SARS-CoV2
Male	Portugal	Portugal	Portugal	Saliva	9	RT PCR, Real Time Polymerase Chain Reaction	Negative	SARS-CoV2
Male	Portugal	Portugal	Portugal	Saliva	12	RT PCR, Real Time Polymerase Chain Reaction	Negative	SARS-CoV2
Male	Portugal	Portugal	Portugal	Saliva	10	RT PCR, Real Time Polymerase Chain Reaction	Negative	SARS-CoV2
Male	Portugal	Portugal	Portugal	Saliva	9	RT PCR, Real Time Polymerase Chain Reaction	Negative	SARS-CoV2
Male	Portugal	Portugal	Portugal	Saliva	10	RT PCR, Real Time Polymerase Chain Reaction	Negative	SARS-CoV2
Male	Portugal	Portugal	Portugal	Saliva	9	RT PCR, Real Time Polymerase Chain Reaction	Negative	SARS-CoV2
Male	Portugal	Portugal	Portugal	Saliva	10	RT PCR, Real Time Polymerase Chain Reaction	Negative	SARS-CoV2
Male	Portugal	Portugal	Portugal	Saliva	9	RT PCR, Real Time Polymerase Chain Reaction	Negative	SARS-CoV2
Male	Portugal	Portugal	Portugal	Saliva	13	RT PCR, Real Time Polymerase Chain Reaction	Negative	SARS-CoV2
Male	Portugal	Portugal	Portugal	Saliva	10	RT PCR, Real Time Polymerase Chain Reaction	Negative	SARS-CoV2
Male	Portugal	Portugal	Portugal	Saliva	10	RT PCR, Real Time Polymerase Chain Reaction	Negative	SARS-CoV2
Male	Portugal	Portugal	Portugal	Saliva	9	RT PCR, Real Time Polymerase Chain Reaction	Negative	SARS-CoV2
Male	Portugal	Portugal	Portugal	Saliva	9	RT PCR, Real Time Polymerase Chain Reaction	Negative	SARS-CoV2
Male	Portugal	Portugal	Portugal	Saliva	10	RT PCR, Real Time Polymerase Chain Reaction	Negative	SARS-CoV2
Male	Portugal	Portugal	Portugal	Saliva	10	RT PCR, Real Time Polymerase Chain Reaction	Negative	SARS-CoV2
Male	Portugal	Portugal	Portugal	Saliva	10	RT PCR, Real Time Polymerase Chain Reaction	Negative	SARS-CoV2
Male	Portugal	Portugal	Portugal	Saliva	9	RT PCR, Real Time Polymerase Chain Reaction	Negative	SARS-CoV2
Male	Portugal	Portugal	Portugal	Saliva	35	RT PCR, Real Time Polymerase Chain Reaction	Negative	SARS-CoV2
Male	Portugal	Portugal	Portugal	Saliva	10	RT PCR, Real Time Polymerase Chain Reaction	Negative	SARS-CoV2
Male	Portugal	Portugal	Portugal	Saliva	9	RT PCR, Real Time Polymerase Chain Reaction	Negative	SARS-CoV2
Male	Portugal	Portugal	Portugal	Saliva	9	RT PCR, Real Time Polymerase Chain Reaction	Negative	SARS-CoV2
Male	Portugal	Portugal	Portugal	Saliva	7	RT PCR, Real Time Polymerase Chain Reaction	Negative	SARS-CoV2
Male	Portugal	Portugal	Portugal	Saliva	44	RT PCR, Real Time Polymerase Chain Reaction	Negative	SARS-CoV2
Male	Portugal	Portugal	Portugal	Saliva	10	RT PCR, Real Time Polymerase Chain Reaction	Negative	SARS-CoV2
Male	Portugal	Portugal	Portugal	Saliva	18	RT PCR, Real Time Polymerase Chain Reaction	Negative	SARS-CoV2
Male	Portugal	Portugal	Portugal	Saliva	7	RT PCR, Real Time Polymerase Chain Reaction	Negative	SARS-CoV2
Male	Portugal	Portugal	Portugal	Saliva	13	RT PCR, Real Time Polymerase Chain Reaction	Negative	SARS-CoV2
Male	Portugal	Portugal	Portugal	Saliva	12	RT PCR, Real Time Polymerase Chain Reaction	Negative	SARS-CoV2
Male	Portugal	Portugal	Portugal	Saliva	13	RT PCR, Real Time Polymerase Chain Reaction	Negative	SARS-CoV2
Male	Portugal	Portugal	Portugal	Saliva	48	RT PCR, Real Time Polymerase Chain Reaction	Negative	SARS-CoV2
Male	Portugal	Portugal	Portugal	Saliva	12	RT PCR, Real Time Polymerase Chain Reaction	Negative	SARS-CoV2
Male	Portugal	Portugal	Portugal	Saliva	9	RT PCR, Real Time Polymerase Chain Reaction	Negative	SARS-CoV2
Male	Portugal	Portugal	Portugal	Saliva	12	RT PCR, Real Time Polymerase Chain Reaction	Negative	SARS-CoV2
Male	Portugal	Portugal	Portugal	Saliva	13	RT PCR, Real Time Polymerase Chain Reaction	Negative	SARS-CoV2
Male	Portugal	Portugal	Portugal	Saliva	13	RT PCR, Real Time Polymerase Chain Reaction	Negative	SARS-CoV2
Male	Portugal	Portugal	Portugal	Saliva	13	RT PCR, Real Time Polymerase Chain Reaction	Negative	SARS-CoV2
Male	Portugal	Portugal	Portugal	Saliva	12	RT PCR, Real Time Polymerase Chain Reaction	Negative	SARS-CoV2
Male	Portugal	Portugal	Portugal	Saliva	13	RT PCR, Real Time Polymerase Chain Reaction	Negative	SARS-CoV2
Male	Portugal	Portugal	Portugal	Saliva	13	RT PCR, Real Time Polymerase Chain Reaction	Negative	SARS-CoV2
Male	Portugal	Portugal	Portugal	Saliva	13	RT PCR, Real Time Polymerase Chain Reaction	Negative	SARS-CoV2
Male	Portugal	Portugal	Portugal	Saliva	13	RT PCR, Real Time Polymerase Chain Reaction	Negative	SARS-CoV2
Male	Portugal	Portugal	Portugal	Saliva	13	RT PCR, Real Time Polymerase Chain Reaction	Negative	SARS-CoV2
Male	Portugal	Portugal	Portugal	Saliva	13	RT PCR, Real Time Polymerase Chain Reaction	Negative	SARS-CoV2
Male	Portugal	Portugal	Portugal	Saliva	12	RT PCR, Real Time Polymerase Chain Reaction	Negative	SARS-CoV2
Male	Portugal	Portugal	Portugal	Saliva	13	RT PCR, Real Time Polymerase Chain Reaction	Negative	SARS-CoV2
Male	Portugal	Portugal	Portugal	Saliva	13	RT PCR, Real Time Polymerase Chain Reaction	Negative	SARS-CoV2
Male	Portugal	Portugal	Portugal	Saliva	14	RT PCR, Real Time Polymerase Chain Reaction	Negative	SARS-CoV2
Male	Portugal	Portugal	Portugal	Saliva	15	RT PCR, Real Time Polymerase Chain Reaction	Negative	SARS-CoV2
Male	Portugal	Portugal	Portugal	Saliva	13	RT PCR, Real Time Polymerase Chain Reaction	Negative	SARS-CoV2
Male	Portugal	Portugal	Portugal	Saliva	15	RT PCR, Real Time Polymerase Chain Reaction	Negative	SARS-CoV2
Male	Portugal	Portugal	Portugal	Saliva	21	RT PCR, Real Time Polymerase Chain Reaction	Negative	SARS-CoV2
Male	Portugal	Portugal	Portugal	Saliva	19	RT PCR, Real Time Polymerase Chain Reaction	Negative	SARS-CoV2
Male	Portugal	Portugal	Portugal	Saliva	14	RT PCR, Real Time Polymerase Chain Reaction	Negative	SARS-CoV2
Male	Portugal	Portugal	Portugal	Saliva	13	RT PCR, Real Time Polymerase Chain Reaction	Negative	SARS-CoV2
Male	Portugal	Portugal	Portugal	Saliva	13	RT PCR, Real Time Polymerase Chain Reaction	Negative	SARS-CoV2
Male	Portugal	Portugal	Portugal	Saliva	13	RT PCR, Real Time Polymerase Chain Reaction	Negative	SARS-CoV2
Male	Portugal	Portugal	Portugal	Saliva	9	RT PCR, Real Time Polymerase Chain Reaction	Negative	SARS-CoV2
Male	Portugal	Portugal	Portugal	Saliva	14	RT PCR, Real Time Polymerase Chain Reaction	Negative	SARS-CoV2
Male	Portugal	Portugal	Portugal	Saliva	14	RT PCR, Real Time Polymerase Chain Reaction	Negative	SARS-CoV2
Male	Portugal	Portugal	Portugal	Saliva	14	RT PCR, Real Time Polymerase Chain Reaction	Negative	SARS-CoV2
Male	Portugal	Portugal	Portugal	Saliva	13	RT PCR, Real Time Polymerase Chain Reaction	Negative	SARS-CoV2
Male	Portugal	Portugal	Portugal	Saliva	14	RT PCR, Real Time Polymerase Chain Reaction	Negative	SARS-CoV2
Male	Portugal	Portugal	Portugal	Saliva	13	RT PCR, Real Time Polymerase Chain Reaction	Negative	SARS-CoV2
Male	Portugal	Portugal	Portugal	Saliva [Obs.: R06]	22	RT PCR, Real Time Polymerase Chain Reaction	Negative	SARS-CoV2
Male	Portugal	Portugal	Portugal	Saliva	12	RT PCR, Real Time Polymerase Chain Reaction	Negative	SARS-CoV2
Male	Portugal	Portugal	Portugal	Saliva	9	RT PCR, Real Time Polymerase Chain Reaction	Negative	SARS-CoV2
Male	Portugal	Portugal	Portugal	Saliva	9	RT PCR, Real Time Polymerase Chain Reaction	Negative	SARS-CoV2
Male	Portugal	Portugal	Portugal	Saliva	8	RT PCR, Real Time Polymerase Chain Reaction	Negative	SARS-CoV2
Male	Portugal	Portugal	Portugal	Saliva	14	RT PCR, Real Time Polymerase Chain Reaction	Negative	SARS-CoV2
Male	Portugal	Portugal	Portugal	Saliva	16	RT PCR, Real Time Polymerase Chain Reaction	Negative	SARS-CoV2
Male	Portugal	Portugal	Portugal	Saliva	16	RT PCR, Real Time Polymerase Chain Reaction	Negative	SARS-CoV2
Male	Portugal	Portugal	Portugal	Saliva	15	RT PCR, Real Time Polymerase Chain Reaction	Negative	SARS-CoV2
Male	Portugal	Portugal	Portugal	Saliva	11	RT PCR, Real Time Polymerase Chain Reaction	Negative	SARS-CoV2
Male	Portugal	Portugal	Portugal	Saliva	16	RT PCR, Real Time Polymerase Chain Reaction	Negative	SARS-CoV2
Male	Portugal	Portugal	Portugal	Saliva	16	RT PCR, Real Time Polymerase Chain Reaction	Negative	SARS-CoV2
Male	Portugal	Portugal	Portugal	Saliva	16	RT PCR, Real Time Polymerase Chain Reaction	Negative	SARS-CoV2
Male	Portugal	Portugal	Portugal	Saliva	15	RT PCR, Real Time Polymerase Chain Reaction	Negative	SARS-CoV2
Male	Portugal	Portugal	Portugal	Saliva	15	RT PCR, Real Time Polymerase Chain Reaction	Negative	SARS-CoV2
Male	Portugal	Portugal	Portugal	Saliva	13	RT PCR, Real Time Polymerase Chain Reaction	Negative	SARS-CoV2
Male	Portugal	Portugal	Portugal	Saliva	8	RT PCR, Real Time Polymerase Chain Reaction	Negative	SARS-CoV2
Male	Portugal	Portugal	Portugal	Saliva	41	RT PCR, Real Time Polymerase Chain Reaction	Negative	SARS-CoV2
Male	Portugal	Portugal	Portugal	Saliva	40	RT PCR, Real Time Polymerase Chain Reaction	Negative	SARS-CoV2
Male	Portugal	Portugal	Portugal	Saliva	42	RT PCR, Real Time Polymerase Chain Reaction	Negative	SARS-CoV2
Male	Portugal	Portugal	Portugal	Saliva	13	RT PCR, Real Time Polymerase Chain Reaction	Negative	SARS-CoV2
Male	Portugal	Portugal	Portugal	Saliva	9	RT PCR, Real Time Polymerase Chain Reaction	Negative	SARS-CoV2
Male	Portugal	Portugal	Portugal	Saliva	9	RT PCR, Real Time Polymerase Chain Reaction	Negative	SARS-CoV2
Male	Portugal	Portugal	Portugal	Saliva	8	RT PCR, Real Time Polymerase Chain Reaction	Negative	SARS-CoV2
Male	Portugal	Portugal	Portugal	Saliva	9	RT PCR, Real Time Polymerase Chain Reaction	Negative	SARS-CoV2
Male	Portugal	Portugal	Portugal	Saliva	9	RT PCR, Real Time Polymerase Chain Reaction	Negative	SARS-CoV2
Male	Portugal	Portugal	Portugal	Saliva	18	RT PCR, Real Time Polymerase Chain Reaction	Negative	SARS-CoV2
Male	Portugal	Portugal	Portugal	Saliva	10	RT PCR, Real Time Polymerase Chain Reaction	Negative	SARS-CoV2
Male	Portugal	Portugal	Portugal	Saliva	26	RT PCR, Real Time Polymerase Chain Reaction	Negative	SARS-CoV2
Male	Portugal	Portugal	Portugal	Saliva	23	RT PCR, Real Time Polymerase Chain Reaction	Negative	SARS-CoV2
Male	Portugal	Portugal	Portugal	Saliva	8	RT PCR, Real Time Polymerase Chain Reaction	Negative	SARS-CoV2
Male	Portugal	Portugal	Portugal	Saliva	7	RT PCR, Real Time Polymerase Chain Reaction	Negative	SARS-CoV2
Male	Portugal	Portugal	Portugal	Saliva	13	RT PCR, Real Time Polymerase Chain Reaction	Negative	SARS-CoV2
Male	Portugal	Portugal	Portugal	Saliva	8	RT PCR, Real Time Polymerase Chain Reaction	Negative	SARS-CoV2
Male	Portugal	Portugal	Portugal	Saliva	45	RT PCR, Real Time Polymerase Chain Reaction	Negative	SARS-CoV2
Male	Portugal	Portugal	Portugal	Saliva	9	RT PCR, Real Time Polymerase Chain Reaction	Negative	SARS-CoV2
Male	Portugal	Portugal	Portugal	Saliva	9	RT PCR, Real Time Polymerase Chain Reaction	Negative	SARS-CoV2
Male	Portugal	Portugal	Portugal	Saliva	8	RT PCR, Real Time Polymerase Chain Reaction	Negative	SARS-CoV2
Male	Portugal	Portugal	Portugal	Saliva	9	RT PCR, Real Time Polymerase Chain Reaction	Negative	SARS-CoV2
Male	Portugal	Portugal	Portugal	Saliva	8	RT PCR, Real Time Polymerase Chain Reaction	Negative	SARS-CoV2
Male	Portugal	Portugal	Portugal	Saliva	8	RT PCR, Real Time Polymerase Chain Reaction	Negative	SARS-CoV2
Male	Portugal	Portugal	Portugal	Saliva	14	RT PCR, Real Time Polymerase Chain Reaction	Negative	SARS-CoV2
Male	Portugal	Portugal	Portugal	Saliva	12	RT PCR, Real Time Polymerase Chain Reaction	Negative	SARS-CoV2
Male	Portugal	Portugal	Portugal	Saliva	10	RT PCR, Real Time Polymerase Chain Reaction	Negative	SARS-CoV2
Male	Portugal	Portugal	Portugal	Saliva	17	RT PCR, Real Time Polymerase Chain Reaction	Negative	SARS-CoV2
Male	Portugal	Portugal	Portugal	Saliva	50	RT PCR, Real Time Polymerase Chain Reaction	Negative	SARS-CoV2
Male	Portugal	Portugal	Portugal	Saliva	9	RT PCR, Real Time Polymerase Chain Reaction	Negative	SARS-CoV2
Male	Portugal	Portugal	Portugal	Saliva	38	RT PCR, Real Time Polymerase Chain Reaction	Negative	SARS-CoV2
Male	Portugal	Portugal	Portugal	Saliva	48	RT PCR, Real Time Polymerase Chain Reaction	Negative	SARS-CoV2
Male	Portugal	Portugal	Portugal	Saliva	50	RT PCR, Real Time Polymerase Chain Reaction	Negative	SARS-CoV2
Male	Portugal	Portugal	Portugal	Saliva	13	RT PCR, Real Time Polymerase Chain Reaction	Negative	SARS-CoV2
Male	Portugal	Portugal	Portugal	Saliva	10	RT PCR, Real Time Polymerase Chain Reaction	Negative	SARS-CoV2
Male	Portugal	Portugal	Portugal	Saliva	9	RT PCR, Real Time Polymerase Chain Reaction	Negative	SARS-CoV2
Male	Portugal	Portugal	Portugal	Saliva	10	RT PCR, Real Time Polymerase Chain Reaction	Negative	SARS-CoV2
Male	Portugal	Portugal	Portugal	Saliva	9	RT PCR, Real Time Polymerase Chain Reaction	Negative	SARS-CoV2
Male	Portugal	Portugal	Portugal	Saliva	35	RT PCR, Real Time Polymerase Chain Reaction	Positive	SARS-CoV2
Male	Portugal	Portugal	Portugal	Saliva	18	RT PCR, Real Time Polymerase Chain Reaction	Negative	SARS-CoV2
Male	Portugal	Portugal	Portugal	Saliva	14	RT PCR, Real Time Polymerase Chain Reaction	Negative	SARS-CoV2
Male	Portugal	Portugal	Portugal	Saliva	8	RT PCR, Real Time Polymerase Chain Reaction	Negative	SARS-CoV2
Male	Portugal	Portugal	Portugal	Saliva	26	RT PCR, Real Time Polymerase Chain Reaction	Negative	SARS-CoV2
Male	Portugal	Portugal	Portugal	Saliva	7	RT PCR, Real Time Polymerase Chain Reaction	Negative	SARS-CoV2
Male	Portugal	Portugal	Portugal	Saliva	10	RT PCR, Real Time Polymerase Chain Reaction	Negative	SARS-CoV2
Male	Portugal	Portugal	Portugal	Saliva	10	RT PCR, Real Time Polymerase Chain Reaction	Negative	SARS-CoV2
Male	Portugal	Portugal	Portugal	Saliva	9	RT PCR, Real Time Polymerase Chain Reaction	Negative	SARS-CoV2
Male	Portugal	Portugal	Portugal	Saliva	9	RT PCR, Real Time Polymerase Chain Reaction	Negative	SARS-CoV2
Male	Portugal	Portugal	Portugal	Saliva	9	RT PCR, Real Time Polymerase Chain Reaction	Negative	SARS-CoV2
Male	Portugal	Portugal	Portugal	Saliva	10	RT PCR, Real Time Polymerase Chain Reaction	Negative	SARS-CoV2
Male	Portugal	Portugal	Portugal	Saliva	9	RT PCR, Real Time Polymerase Chain Reaction	Negative	SARS-CoV2
Male	Portugal	Portugal	Portugal	Saliva	10	RT PCR, Real Time Polymerase Chain Reaction	Negative	SARS-CoV2
Male	Portugal	Portugal	Portugal	Saliva	10	RT PCR, Real Time Polymerase Chain Reaction	Negative	SARS-CoV2
Male	Portugal	Portugal	Portugal	Saliva	10	RT PCR, Real Time Polymerase Chain Reaction	Negative	SARS-CoV2
Male	Portugal	Portugal	Portugal	Saliva	9	RT PCR, Real Time Polymerase Chain Reaction	Negative	SARS-CoV2
Male	Portugal	Portugal	Portugal	Saliva	42	RT PCR, Real Time Polymerase Chain Reaction	Negative	SARS-CoV2
Male	Portugal	Portugal	Portugal	Saliva	41	RT PCR, Real Time Polymerase Chain Reaction	Negative	SARS-CoV2
Male	Portugal	Portugal	Portugal	Saliva	9	RT PCR, Real Time Polymerase Chain Reaction	Negative	SARS-CoV2
Male	Portugal	Portugal	Portugal	Saliva	9	RT PCR, Real Time Polymerase Chain Reaction	Negative	SARS-CoV2
Male	Portugal	Portugal	Portugal	Saliva	7	RT PCR, Real Time Polymerase Chain Reaction	Negative	SARS-CoV2
Male	Portugal	Portugal	Portugal	Saliva	9	RT PCR, Real Time Polymerase Chain Reaction	Negative	SARS-CoV2
Male	Portugal	Portugal	Portugal	Saliva	8	RT PCR, Real Time Polymerase Chain Reaction	Negative	SARS-CoV2
Male	Portugal	Portugal	Portugal	Saliva	8	RT PCR, Real Time Polymerase Chain Reaction	Negative	SARS-CoV2
Male	Portugal	Portugal	Portugal	Saliva	12	RT PCR, Real Time Polymerase Chain Reaction	Negative	SARS-CoV2
Male	Portugal	Portugal	Portugal	Saliva	42	RT PCR, Real Time Polymerase Chain Reaction	Negative	SARS-CoV2
Male	Portugal	Portugal	Portugal	Saliva	21	RT PCR, Real Time Polymerase Chain Reaction	Negative	SARS-CoV2
Male	Portugal	Portugal	Portugal	Saliva	16	RT PCR, Real Time Polymerase Chain Reaction	Negative	SARS-CoV2
Male	Portugal	Portugal	Portugal	Saliva	15	RT PCR, Real Time Polymerase Chain Reaction	Negative	SARS-CoV2
Male	Portugal	Portugal	Portugal	Saliva	19	RT PCR, Real Time Polymerase Chain Reaction	Negative	SARS-CoV2
Male	Portugal	Portugal	Portugal	Saliva	17	RT PCR, Real Time Polymerase Chain Reaction	Negative	SARS-CoV2
Male	Portugal	Portugal	Portugal	Saliva	13	RT PCR, Real Time Polymerase Chain Reaction	Negative	SARS-CoV2
Male	Portugal	Portugal	Portugal	Saliva	13	RT PCR, Real Time Polymerase Chain Reaction	Negative	SARS-CoV2
Male	Portugal	Portugal	Portugal	Saliva	23	RT PCR, Real Time Polymerase Chain Reaction	Negative	SARS-CoV2
Male	Portugal	Portugal	Portugal	Saliva	25	RT PCR, Real Time Polymerase Chain Reaction	Negative	SARS-CoV2
Male	Portugal	Portugal	Portugal	Saliva	23	RT PCR, Real Time Polymerase Chain Reaction	Negative	SARS-CoV2
Male	Portugal	Portugal	Portugal	Saliva	12	RT PCR, Real Time Polymerase Chain Reaction	Negative	SARS-CoV2
Male	Portugal	Portugal	Portugal	Saliva	9	RT PCR, Real Time Polymerase Chain Reaction	Negative	SARS-CoV2
Male	Portugal	Portugal	Portugal	Saliva	11	RT PCR, Real Time Polymerase Chain Reaction	Negative	SARS-CoV2
Male	Portugal	Portugal	Portugal	Saliva	25	RT PCR, Real Time Polymerase Chain Reaction	Negative	SARS-CoV2
Male	Portugal	Portugal	Portugal	Saliva	26	RT PCR, Real Time Polymerase Chain Reaction	Negative	SARS-CoV2
Male	Portugal	Portugal	Portugal	Saliva	12	RT PCR, Real Time Polymerase Chain Reaction	Negative	SARS-CoV2
Male	Portugal	Portugal	Portugal	Saliva	11	RT PCR, Real Time Polymerase Chain Reaction	Negative	SARS-CoV2
Male	Portugal	Portugal	Portugal	Saliva	12	RT PCR, Real Time Polymerase Chain Reaction	Negative	SARS-CoV2
Male	Portugal	Portugal	Portugal	Saliva	10	RT PCR, Real Time Polymerase Chain Reaction	Negative	SARS-CoV2
Male	Portugal	Portugal	Portugal	Saliva	11	RT PCR, Real Time Polymerase Chain Reaction	Negative	SARS-CoV2
Male	Portugal	Portugal	Portugal	Saliva	10	RT PCR, Real Time Polymerase Chain Reaction	Negative	SARS-CoV2
Male	Portugal	Portugal	Portugal	Saliva	10	RT PCR, Real Time Polymerase Chain Reaction	Negative	SARS-CoV2
Male	Portugal	Portugal	Portugal	Saliva	10	RT PCR, Real Time Polymerase Chain Reaction	Negative	SARS-CoV2
Male	Portugal	Portugal	Portugal	Saliva	20	RT PCR, Real Time Polymerase Chain Reaction	Negative	SARS-CoV2
Male	Portugal	Portugal	Portugal	Saliva	11	RT PCR, Real Time Polymerase Chain Reaction	Negative	SARS-CoV2
[truncated: 18 more rows]
